# Supplementary material for: Improved water use efficiency and shorter life cycle of Nicotiana tabacum due to modification of guard and vascular companion cells
Source: Sci Rep. 2018 Mar 12;8:4380. doi: 10.1038/s41598-018-22431-5 (PMC5847574; doi:10.1038/s41598-018-22431-5)
Supplement: Supplementary file 2 — Supplementary Table [file 41598_2018_22431_MOESM2_ESM.xlsx]

## Sheet: Proteins
Improved water use efficiency and shorter life cycle of Nicotiana tabacum due to modification of guard and vascular companion cells
Muller GL, Lara MV, Oitaven P, Andreo CS, Maurino VG, & Drincovich MF
Supplementary Table S1. Quantitative differential proteomic analysis of KAT1::ZmnpNADP-ME lines and WT. Total proteins of 7 week old-leaves of WT and transgenic lines ME1, ME3 and M4 at midday were extracted and subjected to quantitative differential analysis.
Accession number in UniprotKB database (http://www.uniprot.org/uniprot/); score, coverage and peptides used for identification; area in each biological repetition; as well as other parameters from of each protein from the Proteome Discoverer software are listed.
The data obtained were analyzed by Perseus program (Max Planck Institute of Biochemistry) for statistical analysis to identify differentially expressed proteins.
Accession	Description	Coverage	# Peptides	# PSMs	# Unique Peptides	# Protein Groups	# AAs	MW [kDa]	calc. pI	Area WT1	Area WT2	Area ME1.1	Area ME1.2	Area ME3.1	Area ME3.2	Area ME4.1	Area ME4.2	Area WT1 Normalizada	Area: WT2 Normalizada	Area: ME1.1 Normalizada	Area ME1.2 Normalizada	Area ME3.1 Normalizada	Area ME3.2 Normalizada	Area ME4.1 Normalizada	Area ME4.2 Normalizada	emPAI	Score Sequest HT	# Peptides Sequest HT
A0A140G1S3	Ribulose bisphosphate carboxylase large chain OS=Nicotiana tabacum GN=rbcL PE=3 SV=1	79.0356	45	1760	45	1	477	52.9	6.87	1.62332e+10	1.46463e+10	4.70604e+10	2.46505e+10	1.5631e+10	44011497120	2.95261e+10	2.39872e+10	0	0	0	0	0	0	0	0	10889.2	6325.25	45
Q04127	Oxygen-evolving enhancer protein 2-3, chloroplastic OS=Nicotiana tabacum GN=PSBP3 PE=2 SV=1	60.1504	18	1598	6	1	266	28.7	8.21	3.36965e+10	1.86477e+10	1.01082e+10	2.23719e+10	3.31427e+10	5.84343e+09	2.31911e+10	2.10278e+09	0	0	0	0	0	0	0	0	76.426	5743.02	18
P18212	Oxygen-evolving enhancer protein 2-2, chloroplastic OS=Nicotiana tabacum GN=PSBP2 PE=1 SV=2	60.3774	17	1537	5	1	265	28.5	7.85	2.60292e+10	1.57016e+10	5.37763e+09	1.81137e+10	1.92605e+10	5.70228e+09	1.88983e+10	1611299820	0	0	0	0	0	0	0	0	99	5658.54	17
A0A140G1S2	ATP synthase subunit beta OS=Nicotiana tabacum GN=atpB PE=3 SV=1	91.1647	46	1431	45	1	498	53.5	5.19	8.15509e+09	4.62996e+09	1.5428e+10	4.84408e+09	1.48467e+10	1.18863e+10	1.75881e+10	8.00018e+09	0	0	0	0	0	0	0	0	7812.71	5365.54	46
Q40565	Ribulose bisphosphate carboxylase/oxygenase activase 2, chloroplastic OS=Nicotiana tabacum GN=RCA PE=2 SV=1	83.3713	43	1353	18	1	439	48.3	8.06	1.54698e+10	1.45941e+10	1.68699e+10	2.08013e+10	2.14219e+10	1.06575e+10	2.07234e+10	9.6249e+09	0	0	0	0	0	0	0	0	9999	5010.24	43
Q40460	Ribulose bisphosphate carboxylase/oxygenase activase 1, chloroplastic OS=Nicotiana tabacum PE=1 SV=1	81.448	42	1166	17	1	442	48.7	8.29	3.0313e+09	2.37081e+09	2.42962e+09	2.96425e+09	3.84891e+09	1.53194e+09	3.29357e+09	2.46534e+09	0	0	0	0	0	0	0	0	3029.27	4375.04	42
Q42961	Phosphoglycerate kinase, chloroplastic OS=Nicotiana tabacum PE=2 SV=1	72.5572	34	769	28	1	481	50.1	8.38	5.43329e+09	2.76007e+09	8.40596e+09	3.72637e+09	5.58762e+09	6.43936e+09	8.07319e+09	6.71474e+09	0	0	0	0	0	0	0	0	86.333	2758.62	34
P09043	Glyceraldehyde-3-phosphate dehydrogenase A, chloroplastic (Fragment) OS=Nicotiana tabacum GN=GAPA PE=2 SV=1	63.5204	23	674	18	1	392	41.8	7.02	1.09507e+10	6.01191e+09	1.0127e+10	1.20746e+10	1.73938e+10	6.91069e+09	1.02177e+10	4.30529e+09	0	0	0	0	0	0	0	0	35.308	2476.47	23
Q40459	Oxygen-evolving enhancer protein 1, chloroplastic OS=Nicotiana tabacum GN=PSBO PE=2 SV=1	65.9639	27	646	8	1	332	35.2	5.96	5.71568e+09	7.67471e+09	1307378254	5.17324e+09	8.71333e+09	2332807031	7.24364e+09	2.26662e+09	0	0	0	0	0	0	0	0	73.989	2457.54	27
Q84QE8	Oxygen evolving complex 33 kDa photosystem II protein OS=Nicotiana tabacum GN=PsbO PE=2 SV=1	65.0602	26	640	6	1	332	35.2	5.67	4.73255e+09	5.63672e+09	9.49576e+08	3.75886e+09	7.46335e+09	1.7444e+09	5.58012e+09	1.28929e+09	0	0	0	0	0	0	0	0	67.129	2405.3	26
W8SRJ3	ATP synthase subunit beta OS=Nicotiana tabacum PE=2 SV=1	67.1429	29	611	28	1	560	59.7	6.15	5.107e+09	2.08411e+09	4.26908e+09	1.26495e+09	2.8566e+09	1732401938	3.52954e+09	1.61603e+09	0	0	0	0	0	0	0	0	75.27	2214.2	29
P00823	ATP synthase subunit alpha, chloroplastic OS=Nicotiana tabacum GN=atpA PE=2 SV=2	57.3964	30	568	2	1	507	55.4	5.21	2.49515e+09	1.46577e+09	2.21247e+09	854645221	3.7513e+09	1517752895	2.25163e+09	1.46251e+09	0	0	0	0	0	0	0	0	362.078	2024.66	30
A0A140G1P7	ATP synthase subunit alpha OS=Nicotiana tabacum GN=atpA PE=3 SV=1	57.3964	29	566	1	1	507	55.4	5.21	1832483632	902604568	4518237879	530711480	3.15883e+09	4.05731e+09	3.37049e+09	4.07617e+09	0	0	0	0	0	0	0	0	300.995	1998.24	29
P27141	Carbonic anhydrase, chloroplastic OS=Nicotiana tabacum PE=2 SV=1	76.0125	21	496	3	1	321	34.5	6.86	4.23475e+08	4.13242e+08	2.89883e+08	1.1825e+08	2.73117e+08	2.02397e+09	347716297	1026232760	0	0	0	0	0	0	0	0	157.489	1742.09	21
Q8W183	Carbonic anhydrase OS=Nicotiana tabacum GN=CA PE=2 SV=2	71.6511	20	469	2	1	321	34.4	6.64	177813048	3.39055e+08	3.27351e+08	276177090	2.05101e+08	1193735274	183036391	4.76164e+08	0	0	0	0	0	0	0	0	124.893	1619.14	20
Q0PWS5	Chlorophyll a-b binding protein, chloroplastic OS=Nicotiana tabacum GN=Lhcb5 PE=2 SV=1	72.6316	22	404	22	1	285	30.4	6.01	7.72464e+09	5.06877e+09	7.73766e+08	3.36657e+09	8.98218e+09	2.6985e+09	1.57028e+10	3.37764e+09	0	0	0	0	0	0	0	0	142.845	1580.52	22
Q42962	Phosphoglycerate kinase, cytosolic OS=Nicotiana tabacum PE=2 SV=1	84.0399	28	406	22	1	401	42.3	5.97	2.31859e+09	9.22355e+08	1.8839e+09	9.38882e+08	1.19924e+09	1.01684e+09	1.69951e+09	1.6467e+09	0	0	0	0	0	0	0	0	58.948	1491.67	28
P69249	Ribulose bisphosphate carboxylase small chain, chloroplastic OS=Nicotiana tabacum GN=RBCS PE=1 SV=1	63.3333	15	322	3	1	180	20.3	7.74	9.91031e+08	1.41156e+09	2.39575e+09	1.11424e+09	642209243	2.71858e+09	946045775	2.45271e+09	0	0	0	0	0	0	0	0	344.511	1369.79	15
P11965	Lignin-forming anionic peroxidase OS=Nicotiana tabacum PE=2 SV=1	50.9259	10	302	8	1	324	34.7	4.94	7.27192e+09	3.16166e+09	3.50365e+09	2.69239e+09	4.65759e+09	2.05373e+09	1.20917e+09	1.44524e+08	0	0	0	0	0	0	0	0	99	1323.96	10
P09094	Glyceraldehyde-3-phosphate dehydrogenase, cytosolic (Fragment) OS=Nicotiana tabacum GN=GAPC PE=2 SV=1	77.9141	24	383	14	1	326	35.5	6.57	3.18497e+09	8.63305e+08	4.69538e+09	1.4329e+09	2.32024e+09	1.1103e+09	2.34937e+09	1.37489e+09	0	0	0	0	0	0	0	0	172.02	1307.42	24
P15797	Glucan endo-1,3-beta-glucosidase, basic vacuolar isoform OS=Nicotiana tabacum PE=1 SV=2	70.3504	19	349	1	1	371	40.5	7.64	4.72108e+09	6.18213e+09		3.25644e+09	1084143118	4840955980	3.4172e+08		0	0	#VALUE!	0	0	0	0	#VALUE!	170.907	1291.88	19
B5APL3	Basic beta-1,3-glucanase OS=Nicotiana tabacum PE=3 SV=1	70.5405	19	347	1	1	370	40.4	7.64	1.85811e+09	3755808673	1.1627e+08	1854715544	3.52179e+08	2991906408	2.21326e+08		0	0	0	0	0	0	0	#VALUE!	170.907	1283.66	19
B5M4V6	Actin OS=Nicotiana tabacum PE=3 SV=1	64.7215	23	361	3	1	377	41.7	5.39	627232379	2.6938e+08	2.00354e+07	397561482	538715714	6.84202e+07	4.14202e+08	8.93858e+07	0	0	0	0	0	0	0	0	99	1282.94	23
Q67BD0	Heat shock protein 70-3 OS=Nicotiana tabacum GN=HSP70-3 PE=3 SV=1	68.6728	42	387	15	1	648	70.9	5.25	1.07603e+09	2.50311e+08	5.12197e+09	1.73377e+08	1.04213e+09	7.13779e+08	4.27946e+08	1253382952	0	0	0	0	0	0	0	0	223.57	1276.37	42
Q8RVF8	Thioredoxin peroxidase OS=Nicotiana tabacum PE=2 SV=2	58.6716	15	283	15	1	271	29.8	8.03	1.39195e+10	5.63508e+09	1.57877e+10	2.52591e+09	1.34738e+10	5.8709e+09	9.01945e+09	5.03832e+09	0	0	0	0	0	0	0	0	30.623	1275.18	15
F2VJ75	Fructose-bisphosphate aldolase OS=Nicotiana tabacum PE=2 SV=1	69.3467	26	350	12	1	398	42.8	6.79	1.31508e+09	1.08203e+09	4.34779e+09	8.72934e+08	1.77747e+09	5.00897e+09	2275425587	4.53729e+09	0	0	0	0	0	0	0	0	56.544	1262.13	26
Q04126	23-kDa ploypeptide of photosystem II oxygen-evolving complex OS=Nicotiana tabacum GN=oee2-B PE=2 SV=1	53.7594	13	350	7	1	266	28.4	7.84	1.78821e+09	4.06374e+09	2.07062e+08	3.43193e+09	1.85034e+09	2.06094e+09	3.75932e+09	1.29451e+09	0	0	0	0	0	0	0	0	13.678	1215.64	13
C5J0G6	Enolase OS=Nicotiana tabacum PE=2 SV=1	67.5676	25	344	25	1	444	47.8	5.57	2.5222e+09	1.1807e+09	2.05501e+09	1.30167e+09	1.43216e+09	1.85385e+09	1.49472e+09	1.90097e+09	0	0	0	0	0	0	0	0	30.623	1208.98	25
I7GVS5	Heat shock protein 70 OS=Nicotiana tabacum GN=NtHsp70 PE=2 SV=1	69.4915	37	353	10	1	649	71.1	5.25	3.91719e+08	1.22534e+08	1506927877	1.38994e+08	1.68557e+08	3.03939e+08	1.5753e+08	3.68167e+08	0	0	0	0	0	0	0	0	92.966	1180.05	37
P93375	Actin-104 (Fragment) OS=Nicotiana tabacum PE=3 SV=1	70.8333	20	328	3	1	336	37.1	5.85	6.06881e+08	1.81985e+08	1.03319e+09	4.71752e+08	7.32717e+08	2.43865e+08	7.74455e+08	289830798	0	0	0	0	0	0	0	0	72.053	1166.63	20
O82077	Glycolate oxidase (Fragment) OS=Nicotiana tabacum GN=GLO PE=4 SV=1	67.7419	13	325	13	1	217	24.2	9.25	2.10867e+09	9.1675e+08	6.6259e+09	1.78425e+09	2.36994e+09	2.12414e+09	3.94578e+09	1.60433e+09	0	0	0	0	0	0	0	0	438.397	1122.94	13
Q84QE5	Ribulose bisphosphate carboxylase small chain OS=Nicotiana tabacum PE=2 SV=1	63.3333	15	294	9	1	180	20.3	7.71	5.16514e+09	8.71884e+09	2.2929e+10	7.81207e+09	9.48877e+09	2.10598e+10	10213378191	1.67664e+10	0	0	0	0	0	0	0	0	241.446	1121.82	15
P09044	Glyceraldehyde-3-phosphate dehydrogenase B, chloroplastic (Fragment) OS=Nicotiana tabacum GN=GAPB PE=2 SV=1	49.7717	24	317	19	1	438	47.4	8.57	3748221043	3.45268e+09	3.06394e+09	6.76992e+09	6.04273e+09	3.31759e+09	4.90061e+09	4.15286e+09	0	0	0	0	0	0	0	0	13.874	1072	24
Q9XG67	Glyceraldehyde-3-phosphate dehydrogenase OS=Nicotiana tabacum GN=gapC PE=2 SV=1	70.6231	25	333	1	1	337	36.7	7.93	526302481	233775183	311122168	1.39816e+08	443601724	820082	200003923	2.11625e+07	0	0	0	0	0	0	0	0	41.17	1071.07	25
Q6F4H4	Actin OS=Nicotiana tabacum PE=2 SV=1	64.191	22	299	3	1	377	41.6	5.49	463537210	317964300	5.94613e+08	3.45416e+08	4.93621e+08	1.32927e+08	252171709	1.04899e+08	0	0	0	0	0	0	0	0	50.09	1059.25	22
Q7DM39	Oxygen-evolving enhancer protein 2-1, chloroplastic OS=Nicotiana tabacum GN=PSBP1 PE=3 SV=2	57.8358	15	312	5	1	268	28.6	7.33	1198658514	2.22046e+09	1.1483e+08	1.67264e+09	8.1635e+08	875743544	1.73862e+09	5.55847e+08	0	0	0	0	0	0	0	0	17.957	1057.37	15
A0A075M3U3	Ribulose bisphosphate carboxylase small chain (Fragment) OS=Nicotiana tabacum GN=rbcS PE=3 SV=1	65.1316	16	274	1	1	152	17.4	7.08						4.60984e+07		4.60277e+07	#VALUE!	#VALUE!	#VALUE!	#VALUE!	#VALUE!	0	#VALUE!	0	463.159	1051.31	16
A0A075M522	Ribulose bisphosphate carboxylase small chain (Fragment) OS=Nicotiana tabacum GN=rbcS PE=3 SV=1	65.1316	16	273	1	1	152	17.4	7.08								4829390	#VALUE!	#VALUE!	#VALUE!	#VALUE!	#VALUE!	#VALUE!	#VALUE!	0	463.159	1047.44	16
A0A068JD04	Fructose-bisphosphate aldolase OS=Nicotiana tabacum PE=2 SV=1	56.25	20	277	7	1	384	41.5	7.2	2.55414e+09	1.66519e+09	6656075920	1.8073e+09	3.62926e+09	3.24826e+09	4.38734e+09	2191739273	0	0	0	0	0	0	0	0	56.797	1034.56	20
A0A075M9F5	Ribulose bisphosphate carboxylase small chain (Fragment) OS=Nicotiana tabacum GN=rbcS PE=3 SV=1	65.1316	15	261	3	1	152	17.4	7.83	2.49615e+08	9.78542e+08	5.85152e+08	6.13245e+08	6.02522e+08	1.59546e+09	9.60495e+08	1.25494e+09	0	0	0	0	0	0	0	0	382.119	1014.95	15
P68158	Elongation factor Tu, chloroplastic OS=Nicotiana tabacum GN=TUFA PE=3 SV=1	66.9456	26	299	26	1	478	51.9	6.81	1.14821e+09	545099381	3.8205e+08	1.31e+09	7.25412e+08	6.36903e+08	6.39121e+08	1.40781e+09	0	0	0	0	0	0	0	0	99	1014.15	26
A0A0K2GN10	Glyceraldehyde-3-phosphate dehydrogenase OS=Nicotiana tabacum GN=GAPC1 PE=2 SV=1	72.4036	27	315	4	1	337	36.7	7.52	2.23123e+08	1.44356e+08	1.18511e+08	5.42115e+07	2.3074e+08	4.09887e+07	1.22587e+08	4.4467e+07	0	0	0	0	0	0	0	0	50.09	1002.58	27
Q5EFR4	Chloroplast oxygen-evolving protein 16 kDa subunit OS=Nicotiana tabacum GN=psbQ PE=2 SV=1	50	18	284	4	1	228	24.2	9.72	1.78407e+09	8.63789e+08	4.24354e+08	9.29433e+08	1.33184e+09	1.84914e+09	1.159e+09	5.55339e+08	0	0	0	0	0	0	0	0	53.117	946.17	18
P93373	Actin-54 (Fragment) OS=Nicotiana tabacum PE=3 SV=1	50.4425	18	289	2	1	339	37.5	5.99	1.82061e+08	39435717	2.49772e+08	84229730	1.40076e+08	4.60085e+07	1.55587e+08	1.01565e+08	0	0	0	0	0	0	0	0	28.936	929.33	18
P49319	Catalase isozyme 1 OS=Nicotiana tabacum GN=CAT-1 PE=1 SV=2	70.935	26	288	17	1	492	56.8	7.08	6.30882e+09	1.81697e+09	2.30894e+09	4.01718e+09	1.59796e+09	2.69276e+09	1.06524e+09	4.73224e+08	0	0	0	0	0	0	0	0	29.539	919.86	26
Q9FSF0	Malate dehydrogenase OS=Nicotiana tabacum GN=MD1 PE=1 SV=1	74.6988	18	246	18	1	332	35.4	6.32	1.82948e+09	1.03983e+09	3.1231e+09	2.01531e+09	1.07572e+09	1.95188e+09	1.62862e+09	1.80996e+09	0	0	0	0	0	0	0	0	34.481	912.15	18
Q5M9V4	ATP synthase subunit alpha OS=Nicotiana tabacum GN=atp1 PE=3 SV=2	53.2417	25	291	23	1	509	55.3	6.1	2.16165e+09	6.88531e+08	4115189661	5.85115e+08	1.7314e+09	1.06956e+09	2.51702e+09	1.39506e+09	0	0	0	0	0	0	0	0	17.395	910.69	25
A0A0K2GP10	Glyceraldehyde-3-phosphate dehydrogenase OS=Nicotiana tabacum GN=GAPC2 PE=2 SV=1	72.997	24	271	9	1	337	36.6	7.52	1.43202e+09	1.25795e+09	1.17081e+09	1.08491e+09	1.30936e+09	1.48286e+09	1.44589e+09	1.05328e+09	0	0	0	0	0	0	0	0	48.619	905.9	24
P43643	Elongation factor 1-alpha OS=Nicotiana tabacum PE=2 SV=1	59.2841	25	268	15	1	447	49.3	9.13	4.04664e+09	2.19034e+09	5.06864e+09	3.36555e+09	3.42505e+09	3.40132e+09	2.74465e+09	3.78895e+09	0	0	0	0	0	0	0	0	22.95	903.03	25
A0A075M5G1	Ribulose bisphosphate carboxylase small chain (Fragment) OS=Nicotiana tabacum GN=rbcS PE=3 SV=1	65.1316	15	238	3	1	152	17.4	7.83	1.15615e+08	1.32949e+08	3.64497e+08	8.40776e+07	2.43767e+08	2.95884e+08	2.51828e+08	1.29435e+08	0	0	0	0	0	0	0	0	382.119	878.8	15
P27493	Chlorophyll a-b binding protein 21, chloroplastic OS=Nicotiana tabacum GN=CAB21 PE=2 SV=1	64.5283	9	218	1	1	265	28.1	5.26	766552136	1408192597	1.97955e+08	900142744	1484641560	389028736	1813545024	3.45186e+09	0	0	0	0	0	0	0	0	80.113	874.26	9
P24091	Endochitinase B OS=Nicotiana tabacum GN=CHN50 PE=1 SV=1	62.6543	14	215	2	1	324	34.7	7.93	1.12579e+09	4.48749e+08		1.50549e+09	1585256270	928104884			0	0	#VALUE!	0	0	0	#VALUE!	#VALUE!	53.117	873.24	14
C3RXI5	Plastid transketolase OS=Nicotiana tabacum PE=2 SV=1	53.0914	30	273	30	1	744	80.1	6.61	1.52871e+09	8.23209e+08	7.00035e+09	788107267	1.7653e+09	3.65599e+09	2.67702e+09	3.18799e+09	0	0	0	0	0	0	0	0	12.789	870.79	30
P08252	Endochitinase A OS=Nicotiana tabacum GN=CHN48 PE=1 SV=2	61.7021	14	210	2	1	329	35.1	8.02				421356616		1.36217e+08			#VALUE!	#VALUE!	#VALUE!	0	#VALUE!	0	#VALUE!	#VALUE!	70.969	862.54	14
P27495	Chlorophyll a-b binding protein 40, chloroplastic OS=Nicotiana tabacum GN=CAB40 PE=2 SV=1	62.5468	9	214	1	1	267	28.3	5.66	1310642439	2804761000	6.51453e+08	1015244145	2.51478e+09	1754104152	1651917443	1.05555e+09	0	0	0	0	0	0	0	0	64.793	857.94	9
Q7XZV3	24K germin like protein OS=Nicotiana tabacum PE=2 SV=1	77.619	8	169	7	1	210	22	6.29	1.2153e+09	5.16631e+08	4.7249e+09	9.80036e+08	2.20474e+09	1.86615e+09	1.5851e+09	4.10091e+09	0	0	0	0	0	0	0	0	420.697	850.69	8
Q53UI6	PsbQ OS=Nicotiana tabacum GN=psbQ PE=2 SV=1	48.6842	18	265	4	1	228	24.1	9.5	5.40169e+09	6.82431e+09	1.36424e+09	5896183296	7739447936	3.36709e+09	4.63067e+09	1.1766e+09	0	0	0	0	0	0	0	0	45.416	848.83	18
A0A140G1S8	Cytochrome f OS=Nicotiana tabacum GN=petA PE=3 SV=1	66.5625	21	242	21	1	320	35.2	9.07	9.07948e+09	7.41595e+09	5.1129e+08	5.48448e+09	6.40662e+09	3.97605e+09	1.34242e+10	4.67864e+09	0	0	0	0	0	0	0	0	34.481	845.48	21
A0A068JFR6	Triosephosphate isomerase OS=Nicotiana tabacum PE=2 SV=1	81.4229	17	231	17	1	253	27	5.99	3.42806e+09	1.64882e+09	5.06108e+09	2.05892e+09	2.41885e+09	2.67068e+09	3.24153e+09	1.9609e+09	0	0	0	0	0	0	0	0	162.789	838.91	17
Q40457	23 kDa polypeptide of water-oxidizing complex of photosystem II OS=Nicotiana tabacum PE=2 SV=1	42.9104	11	257	1	1	268	28.6	8.19									#VALUE!	#VALUE!	#VALUE!	#VALUE!	#VALUE!	#VALUE!	#VALUE!	#VALUE!	7.733	828.77	11
P29790	ATP synthase gamma chain, chloroplastic OS=Nicotiana tabacum GN=ATPC PE=1 SV=1	61.008	21	255	21	1	377	41.4	8.02	2.37051e+09	1.81539e+09	1.36682e+09	2.15636e+09	4.07328e+09	1919849306	3748467101	3.19156e+09	0	0	0	0	0	0	0	0	56.797	811.4	21
Q7X998	MRNA-binding protein (Fragment) OS=Nicotiana tabacum GN=csp41 PE=2 SV=1	71.358	26	203	26	1	405	44.2	6.96	2.07376e+09	1.21098e+09	2.24956e+09	2.03436e+09	2139996179	1.5313e+09	2.34162e+09	1.63679e+09	0	0	0	0	0	0	0	0	62.096	769.3	26
P35477	Plastocyanin B'/B'' OS=Nicotiana tabacum PE=1 SV=1	95.9596	5	168	3	1	99	10.4	4.41	5.28338e+09	4.6402e+09	8410728052	1.59769e+10	1.106e+10	6206348020	9.38382e+09	7990141774	0	0	0	0	0	0	0	0	3161.28	762.03	5
A0A075F1V0	Malate dehydrogenase OS=Nicotiana tabacum GN=mMDH PE=2 SV=1	61.8768	18	191	7	1	341	35.7	8.37	9.53892e+08	4.55553e+08	1.23145e+09	6.19108e+08	6.17437e+08	7.7888e+08	574243331	1141447322	0	0	0	0	0	0	0	0	27.184	745.34	18
O49911	Plasma membrane polypeptide OS=Nicotiana tabacum PE=2 SV=1	73.9535	16	234	14	1	215	22.9	4.97	2.612e+09	1.18215e+09	1.19378e+09	1.03919e+09	2.35649e+09	3.94899e+08	6.12071e+08	1.09295e+08	0	0	0	0	0	0	0	0	42.94	738.94	16
P35476	Plastocyanin A'/A'' OS=Nicotiana tabacum PE=1 SV=1	91.9192	4	164	2	1	99	10.4	4.41	3.14258e+09	1.61461e+09	1336904889	3.17469e+09	2.84396e+09	1.64121e+09	1.07242e+10	5081497583	0	0	0	0	0	0	0	0	1777.28	711.07	4
L0SS91	Catalase OS=Nicotiana tabacum GN=cat1 PE=2 SV=1	52.8455	18	206	1	1	492	56.8	7.33	262548770	151652627	2.73727e+08	2.44958e+08	200374569	1.58461e+08	195829556	9.1768e+07	0	0	0	0	0	0	0	0	13.874	685	18
Q42964	Peroxidase OS=Nicotiana tabacum PE=3 SV=1	19.8758	5	165	3	1	322	34.5	4.89	5.0548e+09	2.83274e+09	3.71623e+09	3.43422e+09	6.25434e+09	1.55884e+09	1.88735e+09	1.35263e+08	0	0	0	0	0	0	0	0	14.199	681.3	5
Q9M5Z8	Vacuolar H+-ATPase B subunit OS=Nicotiana tabacum PE=2 SV=1	57.8189	22	209	22	1	486	53.9	5.22	1328875378	5.87166e+08	2.45911e+09	3.77369e+08	1.18014e+09	5.83079e+08	1.20958e+09	6.80486e+08	0	0	0	0	0	0	0	0	12.594	676.19	22
P93374	Actin-53 (Fragment) OS=Nicotiana tabacum PE=3 SV=1	50.8929	16	188	3	1	336	37.3	5.58	2.92036e+08	67060603	2.18096e+08	9.85203e+07	2.63407e+08				0	0	0	0	0	#VALUE!	#VALUE!	#VALUE!	25.827	672.26	16
Q0PWS6	Chlorophyll a-b binding protein, chloroplastic OS=Nicotiana tabacum GN=Lhcb6 PE=2 SV=1	53.6965	12	186	12	1	257	27.3	6.04	1.67489e+09	2.55252e+09	2.41969e+08	7.09796e+08	2.54182e+09	1.4046e+09	5.06988e+09	1.62522e+09	0	0	0	0	0	0	0	0	33.551	670.72	12
P27496	Chlorophyll a-b binding protein 50, chloroplastic OS=Nicotiana tabacum GN=CAB50 PE=2 SV=1	63.2959	9	168	2	1	267	28.3	6.2	6.07763e+08	6.38425e+08		3.42545e+08	5.17435e+08	2.12489e+08	4.11309e+08	2.37206e+08	0	0	#VALUE!	0	0	0	0	0	52.367	669.04	9
Q42941	Ascorbate peroxidase OS=Nicotiana tabacum GN=APX PE=2 SV=1	78.8	16	185	1	1	250	27.4	5.67	438363216	221639288	1.2294e+08		704619213	1.73581e+08	357572000	3.13069e+08	0	0	0	#VALUE!	0	0	0	0	51.75	668.1	16
L0SQ20	Catalase OS=Nicotiana tabacum GN=cat1 PE=2 SV=1	54.878	19	203	2	1	492	56.8	7.18	2.15758e+08	1.21014e+08	1.91019e+08	1.63211e+08	117542673	133877587	2.07e+08		0	0	0	0	0	0	0	#VALUE!	12.594	665.83	19
Q40589	Cytosolic ascorbate peroxidase OS=Nicotiana tabacum PE=2 SV=1	78.8	16	184	1	1	250	27.4	5.67	448047696	235174015	819926308	1.69869e+08	484151446	2.38413e+08	2.85195e+08	2.43952e+08	0	0	0	0	0	0	0	0	45.416	661.48	16
C7F8N2	Actin (Fragment) OS=Nicotiana tabacum PE=3 SV=1	61.5079	13	197	3	1	252	28	5.48	8.87572e+07	4.09928e+07	3.03221e+08	6.00433e+07	4.16894e+07	2.50765e+07	3.89005e+07	3.04126e+07	0	0	0	0	0	0	0	0	24.119	657.28	13
O49910	Plasma membrane polypeptide OS=Nicotiana tabacum PE=2 SV=1	61.2069	12	215	9	1	232	24.4	5.06	3.74589e+09	1.62884e+09	1940367337	1.98189e+09	3.14537e+09	643875191	1.00746e+09	1.15858e+08	0	0	0	0	0	0	0	0	21.758	654.11	12
Q5QJB2	Harpin binding protein 1 OS=Nicotiana tabacum GN=HrBP1 PE=2 SV=1	59.058	13	182	13	1	276	30	8.6	1.19166e+10	2.6453e+09	1.59937e+09	2.97331e+09	7.43984e+09	2.17838e+09	4.97787e+09	5.9209e+08	0	0	0	0	0	0	0	0	12.594	652.64	13
P93371	Actin-93 (Fragment) OS=Nicotiana tabacum PE=3 SV=1	53.2738	17	198	1	1	336	37.2	6.19			6.51379e+07	1.06373e+08	1.48219e+08		72124142		#VALUE!	#VALUE!	0	0	0	#VALUE!	0	#VALUE!	14.199	650.18	17
Q40471	Eukaryotic initiation factor 4A-9 OS=Nicotiana tabacum PE=2 SV=1	57.8692	24	202	1	1	413	46.8	5.8						5.47219e+07		1.44741e+08	#VALUE!	#VALUE!	#VALUE!	#VALUE!	#VALUE!	0	#VALUE!	0	27.943	640.13	24
Q40467	Eukaryotic initiation factor 4A-14 OS=Nicotiana tabacum PE=2 SV=1	57.1429	23	198	2	1	413	46.8	5.58	2.00492e+08	7.02675e+07		43400465	2.34097e+08	5.30791e+07	1.0426e+08	2.85401e+08	0	0	#VALUE!	0	0	0	0	0	27.943	638.93	23
A0A076KXA6	Glycerate dehydrogenase HPR, peroxisomal OS=Nicotiana tabacum PE=2 SV=1	65.5352	24	188	24	1	383	41.8	6.8	2.68163e+08	6.24113e+07	2.7242e+09	4.0189e+08	1.84919e+08	6.42026e+08	9.29904e+08	8.40336e+08	0	0	0	0	0	0	0	0	38.137	633.41	24
Q56E62	Nucleoside diphosphate kinase 1 OS=Nicotiana tabacum PE=2 SV=1	81.7568	13	176	13	1	148	16.3	6.8	5.86168e+09	3.69919e+09	4.90372e+09	4.94288e+09	4.36074e+09	3169032874	5.24129e+09	2.81046e+09	0	0	0	0	0	0	0	0	1290.55	593.99	13
Q3LAG5	Cysteine synthase OS=Nicotiana tabacum GN=oas7 PE=2 SV=1	76.3077	17	149	15	1	325	34.2	5.83	1.44713e+09	5.95835e+08	1.12623e+09	7.05641e+08	8.23146e+08	7.12398e+08	7.37582e+08	5.40996e+08	0	0	0	0	0	0	0	0	43.367	586.05	17
Q2WGN6	Glycerophosphodiesterase-like protein OS=Nicotiana tabacum GN=NtGPDL PE=2 SV=1	43.2181	22	163	22	1	752	82	5.57	1612751265	3.34828e+08	7.62927e+08	1.80662e+08	1.29352e+09	2.72652e+08	3.97717e+08	6.05152e+07	0	0	0	0	0	0	0	0	6.627	583.25	22
A0A097BTV9	Vacuolar H+-ATPase A1 subunit isoform OS=Nicotiana tabacum PE=2 SV=1	63.0819	31	182	31	1	623	68.6	5.34	6.42183e+08	2.88759e+08	2.11364e+09	2.21785e+08	6.69011e+08	4.17756e+08	6.89782e+08	6.47471e+08	0	0	0	0	0	0	0	0	10.743	580.43	31
Q40470	Eukaryotic initiation factor 4A-7 OS=Nicotiana tabacum PE=2 SV=1	54.9637	22	185	0	1	413	46.9	5.58									#VALUE!	#VALUE!	#VALUE!	#VALUE!	#VALUE!	#VALUE!	#VALUE!	#VALUE!	17.588	579.41	22
Q9ZP50	FtsH-like protein Pftf OS=Nicotiana tabacum GN=Pftf PE=2 SV=1	40.404	23	160	23	1	693	74.3	6.35	9.10293e+08	7.41138e+08	1.60763e+08	3.44979e+08	8.14837e+08	3.83856e+08	5.24429e+08	5.85137e+08	0	0	0	0	0	0	0	0	6.499	577.25	23
W8R6T6	Cysteine synthase OS=Nicotiana tabacum PE=2 SV=1	69.2506	17	162	15	1	387	41.2	5.49	1.15568e+09	4.67813e+08	1.8831e+09	4.70187e+08	9.7288e+08	8.46359e+08	9.27338e+08	7.79617e+08	0	0	0	0	0	0	0	0	12.503	574.02	17
P27494	Chlorophyll a-b binding protein 36, chloroplastic OS=Nicotiana tabacum GN=CAB36 PE=3 SV=1	64.1509	12	165	8	1	265	28.6	5.47	1426023357	2.84176e+09	5.73092e+08	7.75515e+08	2.60045e+09	1.41342e+09	2.78937e+09	1.32414e+09	0	0	0	0	0	0	0	0	27.943	572.81	12
O04946	Enoyl-ACP reductase OS=Nicotiana tabacum GN=enr-T2 PE=4 SV=1	64.0306	17	180	7	1	392	41.8	8.78	9.42398e+08	4.89129e+08	1286842118	8.28481e+08	1172101020	4.01358e+08	1.16073e+09	4.98102e+08	0	0	0	0	0	0	0	0	23.621	567.44	17
Q40465	Eukaryotic initiation factor 4A-11 OS=Nicotiana tabacum PE=2 SV=1	55.4479	22	178	1	1	413	46.9	5.57					44036603				#VALUE!	#VALUE!	#VALUE!	#VALUE!	0	#VALUE!	#VALUE!	#VALUE!	14.317	566.83	22
P32980	ATP synthase delta chain, chloroplastic OS=Nicotiana tabacum GN=ATPD PE=2 SV=1	51.2097	14	143	14	1	248	26.8	8.98	1183836905	1.07942e+09	6.92763e+08	1.26607e+09	3014666473	1.26844e+09	4339978870	1.15936e+09	0	0	0	0	0	0	0	0	50.795	560.61	14
Q40481	Chlorophyll a-b binding protein, chloroplastic (Fragment) OS=Nicotiana tabacum GN=Cab4 PE=2 SV=1	50.5	5	127	5	1	200	22.2	5.52	5.48065e+08	579603958	1.67977e+08	4.64498e+08	1.73793e+09	6.23765e+08	1.11161e+09	5.97736e+08	0	0	0	0	0	0	0	0	14.849	556.32	5
Q5DNZ8	Malate dehydrogenase (Fragment) OS=Nicotiana tabacum PE=2 SV=1	65.0943	13	130	2	1	212	22	7.87	1.66065e+09	3.00572e+08	7.91751e+08	1.53141e+09	2.49331e+09	4.9505e+08	8.69312e+08	1.62921e+08	0	0	0	0	0	0	0	0	14.849	533.62	13
A0A068JCD2	Chloroplast fructose-1,6-bisphosphatase OS=Nicotiana tabacum PE=2 SV=1	39.7561	15	157	15	1	410	44.5	5.4	1.40827e+09	5.07471e+08	1.86085e+09	7.35565e+08	1.10721e+09	1.10809e+09	1.29499e+09	1.05226e+09	0	0	0	0	0	0	0	0	25.367	514.63	15
Q8H6P9	Ankyrin domain protein OS=Nicotiana tabacum GN=ANK1 PE=2 SV=1	58.2857	17	174	17	1	350	37.3	4.53	4.46226e+08	5.58422e+08	6.74967e+08	1.04517e+09	1452781276	2.60795e+08	217206647	6.09822e+08	0	0	0	0	0	0	0	0	27.48	507.57	17
P35494	2,3-bisphosphoglycerate-independent phosphoglycerate mutase OS=Nicotiana tabacum PE=2 SV=1	37.5671	18	136	18	1	559	61	6.42	6.33235e+08	3.2946e+08	6.22609e+08	2.89406e+08	363453672	2.67439e+08	5.58479e+08	4.48981e+08	0	0	0	0	0	0	0	0	7.733	494.55	18
W0KRH1	Superoxide dismutase OS=Nicotiana tabacum PE=2 SV=1	65.6126	13	142	13	1	253	28.3	8.68	5.97915e+09	1.78399e+09	5.22033e+09	2.08251e+09	6.77361e+09	2.61719e+09	3.53144e+09	3.68513e+08	0	0	0	0	0	0	0	0	25.827	486.8	13
P30361	Cytochrome b6-f complex iron-sulfur subunit 1, chloroplastic OS=Nicotiana tabacum GN=petC1 PE=2 SV=2	60.5263	7	122	1	1	228	24.1	7.68		287264391		1.42159e+08	8.31092e+07	420594476	298635252	2.64475e+08	#VALUE!	0	#VALUE!	0	0	0	0	0	21.758	486.64	7
P27491	Chlorophyll a-b binding protein 7, chloroplastic OS=Nicotiana tabacum GN=CAB7 PE=3 SV=1	64.0449	10	146	5	1	267	28.3	5.43	1.21098e+09	2.67803e+09	2.2005e+09	2.05419e+09	2.44633e+09	3.71902e+09	2.64522e+09	2.57084e+09	0	0	0	0	0	0	0	0	64.793	481.67	10
Q84QE7	Putative photosystem I subunit III OS=Nicotiana tabacum PE=2 SV=1	54.0541	10	147	10	1	222	24.5	9.14	7127491735	8.03757e+09	4.33641e+08	3.44801e+09	7.45885e+09	2.94084e+09	6.2962e+09	2.0668e+09	0	0	0	0	0	0	0	0	9	480.52	10
O04945	Enoyl-ACP reductase OS=Nicotiana tabacum GN=enr-T1 PE=4 SV=1	59.7964	13	153	3	1	393	41.8	8.88	1.62526e+08	4.2063e+07	2.46728e+08	1.37129e+08	2.98798e+08	1.8468e+08	2.06486e+08	1.62861e+08	0	0	0	0	0	0	0	0	13.925	478.13	13
Q8GUA3	Vacuolar invertase OS=Nicotiana tabacum GN=vi PE=2 SV=2	32.9705	17	120	17	1	643	71.2	5.77	1.99398e+09	1.29757e+09	1.2946e+09	1.02956e+09	1.47952e+09	3.31394e+08	7.36357e+08	1.41883e+08	0	0	0	0	0	0	0	0	4.436	477.74	17
P06411	Photosystem II CP47 reaction center protein OS=Nicotiana tabacum GN=psbB PE=3 SV=1	42.3228	17	144	17	1	508	56	6.77	8.38655e+08	5.12188e+08	3.87893e+08	2.79063e+08	4.05955e+08	1.27794e+09	1.47491e+09	9.94862e+08	0	0	0	0	0	0	0	0	34.481	475.77	17
Q9FVE9	Aconitate hydratase OS=Nicotiana tabacum GN=ACO PE=2 SV=1	39.755	25	162	25	1	898	98	6.29	8.59394e+08	2.25042e+08	2.86607e+09	3.67492e+08	5.23674e+08	5.15383e+08	6.35104e+08	288861873	0	0	0	0	0	0	0	0	5.144	473.61	25
Q8W3Z7	UDP-glucose pyrophosphorylase (Fragment) OS=Nicotiana tabacum GN=NtUGPase PE=2 SV=1	59.5745	22	149	22	1	376	41	7.4	1.18582e+09	3.52697e+08	1.76509e+09	5.65386e+08	7.37818e+08	6.51912e+08	2.55496e+09	4.2648e+08	0	0	0	0	0	0	0	0	9.857	472.06	22
A0A075EZS4	Glyoxisomal malate dehydrogenase OS=Nicotiana tabacum GN=gMDH PE=2 SV=1	63.3053	14	126	14	1	357	37.5	8.15	232494140	1.10512e+08	1.23569e+09	2.56768e+08	2.70513e+08	3.73169e+08	2.83528e+08	4.14131e+08	0	0	0	0	0	0	0	0	25.827	467.25	14
A0A076KWG9	Chloroplast sedoheptulose-1,7-bisphosphatase OS=Nicotiana tabacum PE=2 SV=1	44.2748	20	171	20	1	393	42.3	6.57	2.58188e+09	1.2578e+09	5.33225e+09	1.42714e+09	2.9556e+09	2.37224e+09	2.63621e+09	2.0302e+09	0	0	0	0	0	0	0	0	13.251	464.6	20
P00834	ATP synthase epsilon chain, chloroplastic OS=Nicotiana tabacum GN=atpE PE=3 SV=1	85.7143	12	123	12	1	133	14.6	5.26	1.57649e+09	1.6397e+09	1.16802e+09	1.36135e+09	2.45866e+09	5.63645e+08	1.38325e+09	6.01801e+08	0	0	0	0	0	0	0	0	718.686	464.6	12
A0A075F2H0	Succinic semialdehyde reductase isoform 1 OS=Nicotiana tabacum GN=SSR1 PE=2 SV=1	57.5342	13	120	13	1	292	30.7	6.15	6.73389e+08	3.39354e+08	4.49326e+08	4.80584e+08	5.77182e+08	2.46932e+08	2.01549e+08	2.70845e+08	0	0	0	0	0	0	0	0	17.957	462.52	13
E5L8B5	Plastid thioredoxin M OS=Nicotiana tabacum PE=2 SV=1	45.6044	8	151	8	1	182	19.6	9	6.68828e+09	4.21939e+09	2.47992e+09	5.18044e+09	5.82269e+09	3.3223e+09	4.23943e+09	2.07138e+09	0	0	0	0	0	0	0	0	30.623	460.99	8
P14170	Osmotin OS=Nicotiana tabacum GN=AP24 PE=1 SV=2	48.7805	10	121	10	1	246	26.7	7.8	1.81737e+10	2.4138e+10	7.46208e+09	2.00553e+10	1.35317e+10	1.36667e+10	1.99231e+09	9.19747e+07	0	0	0	0	0	0	0	0	99	451.89	10
A0A076L1Y1	Chlorophyll a-b binding protein, chloroplastic OS=Nicotiana tabacum PE=2 SV=1	56.6038	7	113	6	1	265	28.5	5.41	9.09575e+08	1.62467e+09	1.43851e+08	5.10974e+08	1.67539e+09	8.575e+08	1.5965e+09	7.51949e+08	0	0	0	0	0	0	0	0	13.251	449.65	7
Q40512	Chlorophyll a-b binding protein, chloroplastic OS=Nicotiana tabacum GN=LHCI PE=2 SV=1	40.4082	8	116	8	1	245	26.3	6.2	2.2923e+09	3.09126e+09	3.67109e+08	1.74916e+09	4.29644e+09	1.34616e+09	3.65077e+09	8.9579e+08	0	0	0	0	0	0	0	0	73.989	448.62	8
B6RCM0	Chilling-responsive protein OS=Nicotiana tabacum PE=2 SV=1	61.5625	17	139	17	1	320	35.7	5	5.42634e+08	2.8913e+08	61534312	2.26048e+08	4.28984e+08	1.16269e+08	2.90687e+08	1.88169e+08	0	0	0	0	0	0	0	0	16.783	447.07	17
O24141	Plastid-lipid-Associated Protein (Fragment) OS=Nicotiana tabacum GN=pap PE=4 SV=1	88.1481	17	138	17	1	270	29.4	4.88	6735178076	2.85953e+09	2.366e+09	2.17698e+09	8.05726e+09	1.42628e+09	4.04318e+09	176122392	0	0	0	0	0	0	0	0	18.684	446.18	17
B0FPA4	Extracellular Ca2+ sensing receptor OS=Nicotiana tabacum GN=cas PE=2 SV=1	44.8622	14	132	14	1	399	42.4	9.41	7.66526e+08	4.42632e+08		3.85032e+08	1.74053e+08	3.8261e+08	7.2139e+08	4.31786e+08	0	0	#VALUE!	0	0	0	0	0	12.335	444.39	14
Q9SLN8	2-alkenal reductase (NADP(+)-dependent) OS=Nicotiana tabacum GN=DBR PE=1 SV=1	65.5977	20	124	20	1	343	38.1	7.01	1.85829e+08	1.52454e+08	2.31399e+09	2.00077e+08	4.28207e+08	2.21696e+08	4.24372e+08	1.39635e+08	0	0	0	0	0	0	0	0	43.668	444.1	20
Q02585	Cytochrome b6-f complex iron-sulfur subunit 2, chloroplastic OS=Nicotiana tabacum GN=petC2 PE=2 SV=1	60.5263	7	112	1	1	228	24.1	7.96					36593182	1.68478e+08		280326579	#VALUE!	#VALUE!	#VALUE!	#VALUE!	0	0	#VALUE!	0	21.758	437.67	7
Q0PWS7	Chlorophyll a-b binding protein, chloroplastic OS=Nicotiana tabacum GN=Lhcb4 PE=2 SV=1	68.7719	15	123	15	1	285	31.1	6.14	2.104e+09	2.31619e+09	4.80236e+08	8.45498e+08	2.24239e+09	2.92397e+09	5.25499e+09	3.34374e+09	0	0	0	0	0	0	0	0	28.286	428.96	15
Q75ZD3	14-3-3 i-2 protein OS=Nicotiana tabacum GN=14-3-3 i-2 PE=2 SV=1	63.4615	14	135	2	1	260	29.5	4.82	95107317	2.78821e+07	1.79042e+08	3.32447e+07	137707278	43453340	1.62507e+08	2.41005e+07	0	0	0	0	0	0	0	0	9	427.68	14
Q40480	C-7 protein OS=Nicotiana tabacum GN=C-7 PE=2 SV=1	57.9909	15	142	15	1	219	25.4	5.55	5.654e+08	2.20694e+08	2.23042e+09	3.15005e+08	5.91932e+08	7.64366e+08	6.26426e+08	1.1942e+08	0	0	0	0	0	0	0	0	75.27	426.41	15
P50218	Isocitrate dehydrogenase [NADP] OS=Nicotiana tabacum PE=2 SV=1	48.4337	19	135	16	1	415	46.7	6.48	5.96286e+08	2.28681e+08	1102012591	2.13563e+08	2.40299e+08	4.1544e+08	3.89884e+08	1.65285e+08	0	0	0	0	0	0	0	0	7.532	420.62	19
D2K7Z2	Photosystem I reaction center subunit OS=Nicotiana tabacum GN=PsaN PE=2 SV=1	36.3095	10	118	10	1	168	18	9.04	2.70248e+09	5.52837e+09	3.93229e+08	2.23138e+09	5.43504e+09	2.02639e+09	2.72382e+09	1.73568e+09	0	0	0	0	0	0	0	0	34.938	410.16	10
Q75ZD4	14-3-3 i-1 protein OS=Nicotiana tabacum GN=14-3-3 i-1 PE=2 SV=1	54.6154	13	129	1	1	260	29.4	4.86	100853427				91738671	3.4988e+07		1.41177e+07	0	#VALUE!	#VALUE!	#VALUE!	0	0	#VALUE!	0	7.913	410.01	13
Q9XPR6	Thylakoid-bound ascorbate peroxidase OS=Nicotiana tabacum PE=2 SV=1	47.8161	20	122	20	1	435	47.2	8.07	1.06643e+09	4.77264e+08	6.96535e+08	4.98085e+08	1.06537e+09	4.2744e+08	6.71177e+08	2.11218e+08	0	0	0	0	0	0	0	0	8.237	409.87	20
B2BL48	Catalase (Fragment) OS=Nicotiana tabacum PE=2 SV=1	76.875	9	140	1	1	160	18.7	5.22			1.80086e+08				34593114		#VALUE!	#VALUE!	0	#VALUE!	#VALUE!	#VALUE!	0	#VALUE!	52.367	405.64	9
P06413	Photosystem II CP43 reaction center protein OS=Nicotiana tabacum GN=psbC PE=3 SV=1	29.1755	13	114	13	1	473	51.9	7.21	4.48679e+08	6.8028e+08	7.6213e+08	3.51439e+08	6.43397e+08	3604054504	2.68865e+09	3.34459e+09	0	0	0	0	0	0	0	0	26.384	403.63	13
Q84YH6	CPR2-like cysteine proteinase OS=Nicotiana tabacum PE=3 SV=1	34.4353	11	103	2	1	363	40	6.7	2.42556e+08	8.26865e+07	8.46994e+07	7.2279e+07	2.06945e+08		1.14556e+08		0	0	0	0	0	#VALUE!	0	#VALUE!	12.335	400.41	11
O82150	ATP-dependent zinc metalloprotease FTSH, chloroplastic OS=Nicotiana tabacum GN=FTSH PE=2 SV=2	42.7171	23	123	23	1	714	77.1	6.02	3.58186e+08	2.26777e+08	6.43566e+07	8.81248e+07	3.49e+08	161368311	2.38408e+08	2.38799e+08	0	0	0	0	0	0	0	0	9	399.62	23
Q43580	Tobacco pre-pro-cysteine proteinase OS=Nicotiana tabacum PE=2 SV=1	30.411	10	102	1	1	365	40.2	6.47	5.97051e+08	5.29939e+07	93168973	7.80317e+07	1.76814e+08		9.02283e+07		0	0	0	0	0	#VALUE!	0	#VALUE!	9	395.89	10
R4JDV1	Polyphenol oxidase OS=Nicotiana tabacum PE=2 SV=1	35.5932	18	126	18	1	590	66.8	6.8	7.31863e+08	3.10069e+08	9.08228e+08	9.80598e+08	1.77203e+09	4.32545e+08	7.32513e+08	5.62862e+08	0	0	0	0	0	0	0	0	10.602	393.92	18
L0SQ48	Catalase OS=Nicotiana tabacum GN=cat3 PE=2 SV=1	31.3008	12	130	1	1	492	56.9	7.4	3.17411e+07								0	#VALUE!	#VALUE!	#VALUE!	#VALUE!	#VALUE!	#VALUE!	#VALUE!	3.299	393.47	12
W0KS23	Glucose-1-phosphate adenylyltransferase OS=Nicotiana tabacum GN=agpL3 PE=2 SV=1	66.7961	29	135	29	1	515	56.5	7.75	8.02913e+08	4.10595e+08	1.58402e+09	3.59389e+08	9.74854e+08	5.27258e+08	1.30937e+09	3.33169e+08	0	0	0	0	0	0	0	0	15.927	391.5	29
Q03685	Luminal-binding protein 5 OS=Nicotiana tabacum GN=BIP5 PE=2 SV=1	32.0359	22	121	16	1	668	73.7	5.19	2.47781e+08	8.18817e+07	2.31213e+08	1.26133e+08	173110297	8.04366e+07	1.52433e+08	1.6364e+08	0	0	0	0	0	0	0	0	4.78	389.26	22
Q95DV5	FtsZ-like protein OS=Nicotiana tabacum GN=ftsZ PE=2 SV=1	58.7607	18	109	16	1	468	49.1	5.69	4.30685e+08	146451610	3.74924e+08	2.22513e+07	5.89385e+08	4.104e+08	4.1512e+08	3.521e+08	0	0	0	0	0	0	0	0	12.335	383.44	18
T2BRU8	Cysteine protease CP6 OS=Nicotiana tabacum GN=CP6 PE=2 SV=1	27.897	10	99	10	1	466	51.2	5.31	5.33662e+09	1.34888e+09	7.17522e+09	3336092662	6.64202e+09	1.2456e+09	2.05132e+09	5.55959e+08	0	0	0	0	0	0	0	0	6.848	382.51	10
P31593	Glutamate-1-semialdehyde 2,1-aminomutase, chloroplastic OS=Nicotiana tabacum GN=GSA PE=2 SV=1	40.3766	17	122	17	1	478	50.8	6.89	6.95369e+08	2.85718e+08	8.17335e+08	4.06732e+08	6.47026e+08	6.14469e+08	8.97763e+08	2.42571e+09	0	0	0	0	0	0	0	0	9.89	379.89	17
U3PJP9	GDP-mannose-3',5'-epimerase OS=Nicotiana tabacum GN=GME1 PE=2 SV=1	53.9894	24	124	24	1	376	42.5	6.47	3.05277e+08	6.33821e+07	3.29407e+09	4.7997e+08	8.38234e+08	7.57244e+08	1.28172e+09	3.44307e+09	0	0	0	0	0	0	0	0	37.312	378.14	24
Q43591	Chitinase/lysozyme OS=Nicotiana tabacum GN=Pz PE=2 SV=1	39.418	12	128	6	1	378	42	8.92	4.63182e+09	2829803270	2175929263	2.27813e+09	1.58721e+09	1.72149e+09	612895985	1.67498e+08	0	0	0	0	0	0	0	0	11.915	376.54	12
J7G1T0	Violaxanthin de-epoxidase OS=Nicotiana tabacum GN=VDE PE=3 SV=1	42.6778	18	108	18	1	478	54.6	6.55	9.5609e+08	5.13374e+08	4.58738e+08	4.75246e+08	1.01085e+09	2.61941e+08	5.33675e+08	3.71798e+07	0	0	0	0	0	0	0	0	4.623	376.33	18
Q75ZD6	14-3-3 h-1 protein OS=Nicotiana tabacum GN=14-3-3 h-1 PE=2 SV=1	46.8992	15	125	2	1	258	29	4.78	3.29528e+08	1.73272e+08	430182517	203999114	345849766	7.39673e+07	486733266	1.4841e+08	0	0	0	0	0	0	0	0	25.367	373.59	15
U3PLK3	Leucine aminopeptidase OS=Nicotiana tabacum GN=lap2 PE=2 SV=1	59.0133	25	105	25	1	527	55	5.82	4.66162e+08	1.26108e+08	2.19307e+09	1.18468e+08	2.14795e+08	3.08452e+08	3.54981e+08	2.09854e+08	0	0	0	0	0	0	0	0	10.548	369.8	25
A0A140G1Q7	Photosystem II D2 protein OS=Nicotiana tabacum GN=psbD PE=3 SV=1	29.1785	8	109	8	1	353	39.5	5.55	699854260	4.0512e+08	3.25389e+08	5.73126e+08	3.18283e+08	1146499184	1.53312e+09	1.68264e+09	0	0	0	0	0	0	0	0	52.367	367.18	8
A0A076L1Z7	Peptide methionine sulfoxide reductase-like protein OS=Nicotiana tabacum PE=2 SV=1	40.856	11	118	11	1	257	28.8	7.97	4.24428e+09	2.33747e+09	2.13739e+09	2.93928e+09	3.32907e+09	9.76082e+08	1.52027e+09	6.71852e+08	0	0	0	0	0	0	0	0	7.799	362.13	11
Q42950	Glutamine synthetase OS=Nicotiana tabacum GN=Gln1-3 PE=2 SV=1	48.8764	14	114	13	1	356	39	6.06	4.14255e+08	2.1566e+08	1603494820	2.64756e+08	4.92832e+08	1.54366e+08	5.65422e+08	1.91596e+08	0	0	0	0	0	0	0	0	30.623	359.87	14
Q75ZE5	14-3-3 a-1 protein OS=Nicotiana tabacum GN=14-3-3 a-1 PE=2 SV=1	67.451	20	129	2	1	255	28.7	4.78			1.01558e+08		8.86544e+07				#VALUE!	#VALUE!	0	#VALUE!	0	#VALUE!	#VALUE!	#VALUE!	58.948	359.53	20
Q9M6E6	Polyadenylate-binding protein OS=Nicotiana tabacum GN=PABP PE=2 SV=1	36.2096	17	110	15	1	649	71.1	7.78	4.76703e+08	1.36437e+08	6.72262e+08	1.67888e+08	4.47646e+08	1.29956e+08	1.01666e+08	1.43219e+08	0	0	0	0	0	0	0	0	5.136	356.41	17
Q9LEB0	Pectinesterase OS=Nicotiana tabacum PE=2 SV=1	38.6874	18	116	9	1	579	63.4	9.23	7.61486e+08	2.91494e+08	9.91155e+08	6.15096e+08	6.27804e+08	5.67376e+08	6.95776e+08	1.30352e+07	0	0	0	0	0	0	0	0	3.977	355.6	18
A0A0S0N610	Tubulin beta chain OS=Nicotiana tabacum GN=TUB1 PE=2 SV=1	43.1111	16	124	6	1	450	50.5	4.86	6.45667e+07	9.14014e+07	3.5343e+07	1.88736e+07	9.36245e+07	9.40636e+07		6.47576e+08	0	0	0	0	0	0	#VALUE!	0	23.621	351.24	16
D2CNC6	Subtilase OS=Nicotiana tabacum GN=SBT1.2A PE=4 SV=1	38.6423	20	115	2	1	766	82.8	7.61	1.46765e+08	2.42089e+07	9.70256e+07	1.19399e+08	40276889	46112907	4.1291e+07		0	0	0	0	0	0	0	#VALUE!	4.623	351.22	20
Q41231	Pathogen-and wound-inducible antifungal protein CBP20 OS=Nicotiana tabacum GN=CBP20 PE=2 SV=1	42.654	7	93	7	1	211	22.2	8.02	1.00754e+10	1.48837e+10	3.93886e+09	6.52161e+08	7.08037e+09	1.03329e+10	1.65805e+08	4.49278e+07	0	0	0	0	0	0	0	0	70.969	344.89	7
Q5KTN5	14-3-3 c-1 protein OS=Nicotiana tabacum GN=14-3-3 c-1 PE=2 SV=1	53.8462	16	119	8	1	260	29.3	4.84	6.57677e+08	193596978	3.932e+08	1.23863e+08	2.53784e+08	1.85913e+08	4.52349e+08	3.09995e+08	0	0	0	0	0	0	0	0	14.505	341.91	16
A0A140G1P8	ATP synthase CF0 B subunit OS=Nicotiana tabacum GN=atpF PE=3 SV=1	64.1304	17	114	17	1	184	20.8	8.69	1.19306e+09	1.659e+09	1.0305e+08	1628260484	2.56299e+09	1.20454e+09	2.33682e+09	2.11749e+09	0	0	0	0	0	0	0	0	36.276	341.87	17
E9NZ46	Molecular chaperone Hsp90 OS=Nicotiana tabacum PE=2 SV=1	36.0515	27	112	20	1	699	80.1	5.01	4.52751e+08	9.5052e+07	1.76558e+09	167026046	5.12481e+08	4.73042e+08	3.22399e+08	7.32741e+08	0	0	0	0	0	0	0	0	5.989	338.77	27
Q43576	Chitinase, class V OS=Nicotiana tabacum GN=chi-V PE=1 SV=1	50.1326	13	111	7	1	377	41.8	8.78	1277581990	2.14879e+08	3.26547e+08	6.8903e+08	5.62865e+08	7.13469e+08	1.82333e+08	4.89743e+07	0	0	0	0	0	0	0	0	9	335.04	13
Q8VXC9	Tubulin alpha chain OS=Nicotiana tabacum GN=tubA3 PE=2 SV=1	50.3326	15	99	1	1	451	49.7	4.98	89285263	1.46028e+08			76857059	7.35636e+07	2.29531e+07	819137679	0	0	#VALUE!	#VALUE!	0	0	0	0	13.678	332.28	15
Q948K3	14-3-3 protein OS=Nicotiana tabacum GN=D75 PE=2 SV=1	51.341	13	114	9	1	261	29.5	4.87	3.43539e+08	1.3244e+08	5.71121e+08	1.36508e+08	2.80373e+08	2.66334e+08	2.43122e+08	4.82553e+08	0	0	0	0	0	0	0	0	10.288	324.14	13
Q6RUN3	Chlorophyll a-b binding protein, chloroplastic (Fragment) OS=Nicotiana tabacum GN=ERT15 PE=2 SV=1	78.8235	3	64	3	1	85	9.2	8.44	3.00838e+09	2.71155e+09	1.10452e+08	1.74001e+09	3.32866e+09	2.32178e+09	4.02328e+09	7.91438e+08	0	0	0	0	0	0	0	0	3161.28	323.86	3
Q7M242	Glutamate synthase (Ferredoxin) (Clone C(35)) (Fragment) OS=Nicotiana tabacum PE=4 SV=1	35.6566	28	93	28	1	990	106.1	6.96	7.78986e+07		1.22875e+09	1.0965e+07	4.22462e+07	6.20838e+08	6.9429e+07	2.66708e+08	0	#VALUE!	0	0	0	0	0	0	4.505	317.97	28
A0A075EYT9	Xyloglucan endotransglucosylase/hydrolase OS=Nicotiana tabacum GN=XTH7 PE=2 SV=1	43.8356	12	95	12	1	292	33.2	7.75	2.09988e+08	1.94878e+08	3.17107e+08	9.74144e+07	3.17465e+08	1.33454e+08	8.50316e+08	9.04006e+08	0	0	0	0	0	0	0	0	33.145	316.47	12
Q006Q0	Malic enzyme OS=Nicotiana tabacum PE=2 SV=2	47.0389	23	95	22	1	591	65.4	6.24	1.88115e+08	6.98663e+07	1.29077e+09	52451292	8.1007e+07	2.70082e+08	1.93179e+08	9.77102e+07	0	0	0	0	0	0	0	0	9.642	314.65	23
Q9XQP4	NAD-malate dehydrogenase OS=Nicotiana tabacum PE=2 SV=1	59.466	16	96	15	1	412	43.3	7.88	1.39228e+08	5.45117e+07	6.79465e+08	8.12692e+07	3.89016e+08	7.95283e+07	3.0934e+08	4.04963e+08	0	0	0	0	0	0	0	0	4.995	314.49	16
Q9XG77	Proteasome subunit alpha type-6 OS=Nicotiana tabacum GN=PAA1 PE=2 SV=1	68.2927	17	105	17	1	246	27.3	6.32	9.04728e+08	3.4722e+08	7.65244e+08	3.94069e+08	5.08056e+08	3.13471e+08	5.48761e+08	2.94243e+08	0	0	0	0	0	0	0	0	11.743	313.11	17
O04977	Ferredoxin--NADP reductase, leaf-type isozyme, chloroplastic OS=Nicotiana tabacum GN=PETH PE=2 SV=1	42.8177	17	103	17	1	362	40.4	8.21	6.48718e+08	4.99006e+08	2.06516e+09	6.63317e+08	8.33473e+08	1.11265e+09	1.09877e+09	1.36093e+09	0	0	0	0	0	0	0	0	7.483	311.38	17
A7XAQ5	Glucose-1-phosphate adenylyltransferase OS=Nicotiana tabacum GN=AGP PE=2 SV=1	55.1923	25	106	25	1	520	57.3	7.05	8.53532e+07	1.44957e+08	5.57588e+08	4.60345e+07	2.48901e+08	4.18828e+08	6.75033e+08	6.83175e+08	0	0	0	0	0	0	0	0	6.796	310.52	25
Q8VXD0	Tubulin alpha chain OS=Nicotiana tabacum GN=tubA2 PE=2 SV=1	50.3326	15	92	1	1	451	49.7	5.02		15501946						7.08618e+07	#VALUE!	0	#VALUE!	#VALUE!	#VALUE!	#VALUE!	#VALUE!	0	12.335	309.07	15
P06407	Photosystem I P700 chlorophyll a apoprotein A2 OS=Nicotiana tabacum GN=psaB PE=3 SV=1	18.6649	11	100	11	1	734	82.4	7.24	9.79992e+08	5.14468e+08	6.75395e+08	1.07259e+09	3.6009e+08	1.37164e+09	1.62457e+09	1.62607e+09	0	0	0	0	0	0	0	0	5.449	306.6	11
Q9FEL2	Elongation factor 2 (Fragment) OS=Nicotiana tabacum GN=ef2 PE=2 SV=1	57.8231	7	85	7	1	147	16.3	8.16	4.9781e+08	2.8392e+08	1071879018	4.93694e+08	4.43499e+08	4.82277e+08	3.52423e+08	8.24982e+08	0	0	0	0	0	0	0	0	137.95	305.1	7
O49906	Ubiquitin extension protein OS=Nicotiana tabacum GN=TUQG3 PE=4 SV=1	36.5385	6	98	2	1	156	17.7	9.79	5366887476	2067076397	3385239092	1707124457	3.87062e+09	6.10283e+08	2202063817	1762115889	0	0	0	0	0	0	0	0	2.831	299.76	6
A0A077DCK9	Carbonic anhydrase OS=Nicotiana tabacum PE=2 SV=1	45.1613	12	84	10	1	279	30.6	7.02	3.13642e+08	2.35326e+08	6.87944e+07	6.68875e+07	1.59747e+08	2.0132e+08	1.73126e+08	2.35831e+08	0	0	0	0	0	0	0	0	5.158	298.33	12
O49997	14-3-3-like protein E OS=Nicotiana tabacum PE=1 SV=1	36.3971	10	103	2	1	272	30.6	5.05			8.80175e+07		3.51603e+07		6.58612e+06		#VALUE!	#VALUE!	0	#VALUE!	0	#VALUE!	0	#VALUE!	5.449	296.25	10
Q9SC79	Pectinesterase (Fragment) OS=Nicotiana tabacum GN=pectin methylesterase PE=2 SV=1	47.7444	12	96	3	1	266	29.3	9.92	4.24807e+08	3.53525e+08	763116120	379917474	4.82278e+08	2.79235e+08	3.30469e+08		0	0	0	0	0	0	0	#VALUE!	9	295.25	12
C3RSF4	Cysteine protease OS=Nicotiana tabacum PE=2 SV=1	43.8889	10	89	5	1	360	39.2	6.68	8.63705e+08	6.34054e+08	6.31487e+08	4.98429e+08	785230402	1.69412e+08	556014464		0	0	0	0	0	0	0	#VALUE!	6.743	294.7	10
A0A076L2F1	Remorin 1 OS=Nicotiana tabacum PE=2 SV=1	53.1707	18	104	18	1	205	22.6	5.94	3.33202e+09	2.21904e+09	8.41794e+08	2.05989e+09	2.368e+09	6.4026e+08	9.11722e+08	6.4427e+08	0	0	0	0	0	0	0	0	13.678	292.28	18
Q08IJ1	ADP ribosylation factor OS=Nicotiana tabacum GN=ARF PE=2 SV=1	62.9834	10	94	10	1	181	20.7	6.95	1.11937e+09	4.2614e+08	1.16353e+09	425687245	7.08522e+08	4.69285e+08	1.08033e+09	6.17513e+08	0	0	0	0	0	0	0	0	30.623	290.79	10
A0A077D9N5	Thioredoxin peroxidase 1 OS=Nicotiana tabacum PE=2 SV=1	56.1728	7	90	7	1	162	17.4	5.57	9.1844e+08	6.26071e+08	6.83787e+08	6.29192e+08	6.38835e+08	3.77268e+08	5.36153e+08	2.55016e+08	0	0	0	0	0	0	0	0	15.681	290.52	7
U3RE33	Monodehydroascorbate reductase OS=Nicotiana tabacum PE=2 SV=1	56.6946	20	96	20	1	478	52	8.03	7.15588e+08	3.17856e+08	9.05368e+08	3.38253e+08	4.91429e+08	3.74075e+08	2.8569e+08	1.02101e+08	0	0	0	0	0	0	0	0	5.813	288.02	20
Q852T2	Vacuolar processing enzyme-1b OS=Nicotiana tabacum GN=NtVPE-1b PE=2 SV=1	29.4479	12	72	8	1	489	54	5.91	1.27129e+09	3.07852e+08	9.56872e+08	1.42206e+08	1.22615e+09	1.18842e+07	2.35091e+08		0	0	0	0	0	0	0	#VALUE!	7.185	283.6	12
F2VJ74	Aspartic protease 1 OS=Nicotiana tabacum PE=2 SV=1	22.332	10	89	10	1	506	55.3	6.2	2.79068e+09	5.2306e+08	8.37771e+08	4.03862e+08	1.49226e+09	3.83308e+08	7.03677e+08	2.78255e+08	0	0	0	0	0	0	0	0	2.831	279.06	10
A0A076L2E1	Nascent polypeptide-associated complex subunit beta OS=Nicotiana tabacum PE=2 SV=1	50.6098	11	76	11	1	164	17.6	6.81	2.25657e+08	1.8227e+08	1.54091e+08	1.13896e+08	3.73985e+08	2.32221e+08	1.09275e+08	4.08362e+08	0	0	0	0	0	0	0	0	20.544	278.43	11
B2LT58	Elongation factor 1 gamma-like protein OS=Nicotiana tabacum PE=2 SV=1	26.3789	11	92	11	1	417	47.6	6.05	3.70175e+08	1.26958e+08	6.36408e+08	1.38778e+08	2.01215e+08	3.09381e+08	1.83531e+08	3.5644e+08	0	0	0	0	0	0	0	0	2.3	276.17	11
O23792	CND41, chloroplast nucleoid DNA binding protein OS=Nicotiana tabacum GN=cnd41 PE=2 SV=1	23.9044	8	76	8	1	502	53.4	8.63	9.63062e+08	2.78845e+08	4.21144e+08	7.45604e+08	1.00295e+09	1.56828e+08	7.03447e+08	3.12187e+08	0	0	0	0	0	0	0	0	3.806	274.52	8
A0A077DCL2	Elongation factor 1-delta-like isoform 2 OS=Nicotiana tabacum PE=2 SV=1	53.3333	13	90	13	1	240	26.1	4.51	1.6613e+09	1.07447e+09	1.44708e+09	1.14261e+09	1.50797e+09	1.44507e+09	1.04245e+09	1.62016e+09	0	0	0	0	0	0	0	0	16.783	273.62	13
A0A068JIB0	Fructose-bisphosphate aldolase OS=Nicotiana tabacum PE=2 SV=1	49.1139	12	91	9	1	395	42.8	8.68	6.11445e+08	2.36732e+08	9.46654e+08	2.38088e+08	5.47245e+08	3.21813e+08	7.57092e+08	4.66857e+08	0	0	0	0	0	0	0	0	2.481	273	12
D2CNC8	Subtilase (Fragment) OS=Nicotiana tabacum GN=SBT1.2B PE=2 SV=1	43.6911	17	94	2	1	531	57	7.77	1977720162	1.05094e+09	4.37171e+07	1.92638e+09		76626302			0	0	0	0	#VALUE!	0	#VALUE!	#VALUE!	9	272.44	17
P93379	Ubiquitin OS=Nicotiana tabacum PE=2 SV=1	63.6364	5	86	1	1	77	8.7	8.5	5.82165e+07	1.70522e+07	81067817		5.54035e+07				0	0	0	#VALUE!	0	#VALUE!	#VALUE!	#VALUE!	9	271.29	5
Q75ZD8	14-3-3 f-1 protein OS=Nicotiana tabacum GN=14-3-3 f-1 PE=2 SV=1	36.0465	10	94	1	1	258	29.1	4.82									#VALUE!	#VALUE!	#VALUE!	#VALUE!	#VALUE!	#VALUE!	#VALUE!	#VALUE!	5.158	268.16	10
A0A0S0MTU2	Tubulin beta chain OS=Nicotiana tabacum GN=TUB6 PE=2 SV=1	39.821	15	104	2	1	447	50.3	4.89	69503058	1.36889e+08	1.32816e+08		63799141			2.21539e+08	0	0	0	#VALUE!	0	#VALUE!	#VALUE!	0	13.678	267.43	15
Q1G0Z1	Putative spindle disassembly related protein CDC48 OS=Nicotiana tabacum PE=2 SV=1	38.1188	24	85	24	1	808	89.8	5.26	2.72019e+08	6.11781e+07	3.9439e+08	6.25537e+07	1.54024e+08	4.81997e+07	4.23498e+07	5.62168e+07	0	0	0	0	0	0	0	0	3.985	265.33	24
P93342	14-3-3-like protein A OS=Nicotiana tabacum PE=2 SV=1	59.2157	18	92	3	1	255	28.6	4.75	38609252	11184057	7.95401e+07	128653252	159246984	2.83167e+07	1.68163e+08	1.29438e+08	0	0	0	0	0	0	0	0	49.802	264.48	18
Q5KTN4	14-3-3 d-1 protein OS=Nicotiana tabacum GN=14-3-3 d-1 PE=2 SV=1	54.6185	12	90	1	1	249	28.2	4.82	6.40846e+07		252916175						0	#VALUE!	0	#VALUE!	#VALUE!	#VALUE!	#VALUE!	#VALUE!	6.848	261.72	12
T2BQ67	Cysteine protease CP15 OS=Nicotiana tabacum GN=CP15 PE=2 SV=1	22.9958	10	72	10	1	474	51.7	6.3	1.19748e+09	5.17595e+08	616176185	7.55372e+08	8.5935e+08	1.98267e+08	3.8438e+08	2.27968e+08	0	0	0	0	0	0	0	0	2.03	260.39	10
A0A077DBL2	Chaperonin 21 OS=Nicotiana tabacum PE=2 SV=1	63.4921	12	77	12	1	252	26.4	8.44	1.29558e+09	5.0214e+08	1.35293e+09	1.16493e+09	1.25938e+09	689106824	1381790217	2.31251e+09	0	0	0	0	0	0	0	0	5.952	260.18	12
Q75ZE2	14-3-3 d-2 protein OS=Nicotiana tabacum GN=14-3-3 d-2 PE=2 SV=1	54.6185	12	89	1	1	249	28.3	4.82						156979919		8.48312e+07	#VALUE!	#VALUE!	#VALUE!	#VALUE!	#VALUE!	0	#VALUE!	0	6.848	258.49	12
A0A0S0N6E8	Tubulin beta chain OS=Nicotiana tabacum GN=TUB8 PE=2 SV=1	40.4494	15	97	1	1	445	49.9	4.92					105329963			2.49165e+08	#VALUE!	#VALUE!	#VALUE!	#VALUE!	0	#VALUE!	#VALUE!	0	17.233	257.98	15
Q5KTN6	14-3-3 b-1 protein OS=Nicotiana tabacum GN=14-3-3 b-1 PE=2 SV=1	34.902	9	89	2	1	255	28.8	4.77	157017191		397690761			2.73099e+07	2.69464e+08	1.52708e+08	0	#VALUE!	0	#VALUE!	#VALUE!	0	0	0	4.012	253.6	9
Q9FES7	Mg-protoporphyrin IX chelatase OS=Nicotiana tabacum GN=Su-s PE=2 SV=1	50.2358	17	83	17	1	424	46.2	6.37	3.12027e+08	6.5138e+07	4.25294e+08	2.0792e+08	1.74223e+08	1.48829e+08	1.53104e+08	9.93432e+08	0	0	0	0	0	0	0	0	12.043	251.36	17
Q9SMB4	Photosystem II 22 kDa protein, chloroplastic OS=Nicotiana tabacum GN=PSBS PE=2 SV=1	31.0219	8	74	8	1	274	29.1	6.25	9.54208e+08	6.06578e+08	1.11321e+08	5.72686e+08	5.71634e+08	8.65557e+08	1.7212e+09	1.23638e+09	0	0	0	0	0	0	0	0	5.494	250.32	8
A0A076KWG2	Malate dehydrogenase OS=Nicotiana tabacum PE=2 SV=1	54.3182	17	81	7	1	440	48.4	6.7	1.52863e+08	5.99621e+07	479030656	9.02145e+07	1.5934e+08	1.66715e+08	1.71419e+08	1.56645e+08	0	0	0	0	0	0	0	0	4.012	249.95	17
A0A075EZT1	Amine oxidase OS=Nicotiana tabacum GN=cuAO PE=2 SV=1	28.0775	12	67	12	1	723	81.9	6.51	6.90369e+08	193910887	5.57938e+08	7.46344e+07	3.78751e+08		1.9014e+08		0	0	0	0	0	#VALUE!	0	#VALUE!	3.037	243.78	12
Q9XIV8	Peroxidase N1 OS=Nicotiana tabacum GN=poxN1 PE=1 SV=1	54.5455	15	68	15	1	330	35.7	7.66	5.18791e+09	2.38416e+09	1513183357	8.81185e+08	1.05709e+09	3.789e+08	4.16359e+08		0	0	0	0	0	0	0	#VALUE!	8.006	243.67	15
C3PTS5	Aspartic protease OS=Nicotiana tabacum PE=2 SV=1	28.1496	14	73	14	1	508	54.7	5.85	7.79495e+08	2.65794e+08	2.05112e+08	2.72167e+08	3.64532e+08	1.14588e+08	1.49274e+08	1.02794e+08	0	0	0	0	0	0	0	0	4.505	238.05	14
Q9FEL3	Elongation factor 2 (Fragment) OS=Nicotiana tabacum GN=ef2 PE=2 SV=1	61.6667	8	64	6	1	180	20.1	8.92	3.29424e+08	1.54939e+08	6.41596e+08	282991924	2.91556e+08	2.9895e+08	1.76944e+08	4.47169e+08	0	0	0	0	0	0	0	0	10.938	237.17	8
P68173	Adenosylhomocysteinase OS=Nicotiana tabacum GN=SAHH PE=2 SV=1	50.1031	24	73	24	1	485	53.1	5.77	1.07418e+08		5.125e+08	3.8054e+07	7.75808e+07	4.06738e+08	1.66187e+08	1.02513e+09	0	#VALUE!	0	0	0	0	0	0	15.681	236.51	24
P93395	Proteasome subunit beta type-6 OS=Nicotiana tabacum PE=2 SV=1	44.4444	8	69	8	1	234	25.2	5.38	6.60803e+08	2.7251e+08	4.61558e+08	3.56758e+08	3.65775e+08	1.9764e+08	4.66958e+08	3.07113e+08	0	0	0	0	0	0	0	0	18.307	236.34	8
E0CJP3	Carboxypeptidase OS=Nicotiana tabacum GN=SCP2 PE=2 SV=1	33.6653	11	68	3	1	502	56.3	5.29	5.32402e+08	2.02723e+08	2.10434e+08	1.14131e+08	2.59091e+08		1.1953e+08		0	0	0	0	0	#VALUE!	0	#VALUE!	2.914	236.06	11
Q9AVG8	Isopentenyl diphosphate isomerase 1 OS=Nicotiana tabacum GN=ipi1 PE=2 SV=1	35.5172	10	74	5	1	290	33.2	6.37	1.70459e+08	1.2242e+08	149275705	1.4206e+08	1.58443e+08	5.54328e+07	9.96598e+07	44591178	0	0	0	0	0	0	0	0	3.329	234.17	10
Q9XEV9	Elongation factor 1-alpha OS=Nicotiana tabacum PE=2 SV=1	22.1477	11	90	1	1	447	49	9.26	114778727				10070427	155610008	115060188		0	#VALUE!	#VALUE!	#VALUE!	0	0	0	#VALUE!	3.786	231.39	11
A0A097BTX5	Succinate-CoA ligase subunit beta OS=Nicotiana tabacum PE=2 SV=1	40.38	16	72	16	1	421	45.1	5.72	3.25121e+08	1.21003e+08	1.03774e+09	1.68741e+08	3.44286e+08	3.04697e+08	3.07876e+08	2.46369e+08	0	0	0	0	0	0	0	0	3.748	228.15	16
A0A097BTX9	Mitochondrial carnitine/acylcarnitine carrier-like protein-like isoform 1 OS=Nicotiana tabacum PE=2 SV=1	62.2896	15	78	15	1	297	30.6	9.13	1.11721e+09	6.97009e+08	8.97575e+08	5.04638e+08	7.16782e+08	2.21154e+08	1.17867e+09	5.85587e+08	0	0	0	0	0	0	0	0	7.913	227.28	15
Q947K7	14-3-3 g-1 protein OS=Nicotiana tabacum GN=14-3-3 g-1 PE=2 SV=1	50.3968	11	80	6	1	252	28.6	4.77	9.3491e+07		3.96203e+08	3.10718e+07	7.47308e+07	90021005	6.39344e+07	8.2447e+07	0	#VALUE!	0	0	0	0	0	0	5.158	226.55	11
A9CM22	Voltage-dependent anion channel OS=Nicotiana tabacum GN=NtVDAC3 PE=2 SV=1	35.1449	9	68	5	1	276	29.6	8.32	536907242	4.77532e+08	111134976	3.83428e+08	4.91817e+08	9.87347e+07	4.78098e+08	3.21188e+08	0	0	0	0	0	0	0	0	4.623	225.75	9
A0A075EYQ1	Chloroplast malate dehydrogenase OS=Nicotiana tabacum GN=chMDH PE=2 SV=1	46.3636	15	77	5	1	440	48.2	6.77	9.8208e+07	9.27399e+06	8.85591e+07	67247963	7.90751e+07	8.30796e+07	9.12612e+07	1.64079e+08	0	0	0	0	0	0	0	0	3.175	225.33	15
Q84QX4	Superoxide dismutase (Fragment) OS=Nicotiana tabacum GN=MnSOD PE=2 SV=1	38.4211	6	57	6	1	190	20.9	6.86	5.59081e+08	296588599	4.49102e+08	1.96542e+08	2.13983e+08	2.95607e+08	398494687	3.34361e+08	0	0	0	0	0	0	0	0	6.017	221.52	6
U3RJ91	Mitochondrial gamma aminobutyrate transaminase 1 OS=Nicotiana tabacum PE=2 SV=1	49.4141	15	67	14	1	512	56.2	6.86	1.89669e+08	8.72336e+07	1.03071e+09	1.41049e+08	2.76063e+08	1.48496e+08	2.8967e+08	8.22067e+07	0	0	0	0	0	0	0	0	4.125	219.88	15
Q5XMB8	Cytosolic acetoacetyl-coenzyme A thiolase OS=Nicotiana tabacum GN=AACT1 PE=2 SV=1	55.6931	14	71	13	1	404	41.2	6.89	1.93101e+08	1.10527e+08	2.98733e+08	1.34801e+08	4.78661e+08	7.08405e+07	1.18307e+08	1.02426e+08	0	0	0	0	0	0	0	0	4.248	218.32	14
P06415	Photosystem II reaction center protein H OS=Nicotiana tabacum GN=psbH PE=3 SV=2	23.2877	2	56	2	1	73	7.8	6.55	1.87506e+09	3.27775e+09	197454378	781763763	4357011095	2.12656e+09	2.86482e+09	1.8975e+09	0	0	0	0	0	0	0	0	45.416	216.61	2
A0A0A8JBT3	Alpha-L-Arabinofuranosidase/beta-D-Xylopyrianosidase (Fragment) OS=Nicotiana tabacum PE=2 SV=1	34.5109	10	63	10	1	368	40.5	6.54	1.82083e+09	9.18524e+08	3.72872e+08	336683519	4.26239e+08	3.02475e+08	2.2056e+08	2.09673e+08	0	0	0	0	0	0	0	0	3.642	215.62	10
Q04106	Prb-1b OS=Nicotiana tabacum GN=PRB-1B PE=3 SV=1	53.0726	6	54	6	1	179	20.1	7.69	1.65333e+09	7.37817e+08		9.81812e+08	1.80025e+08	9.01257e+08			0	0	#VALUE!	0	0	0	#VALUE!	#VALUE!	15.681	211.62	6
A8UDS9	Copper/zinc superoxide dismutase (Fragment) OS=Nicotiana tabacum PE=2 SV=1	48.3146	4	61	4	1	89	8.9	5.66	2.25898e+09	6.37508e+08	1.50774e+09	1.06832e+09	1395910510	6.30673e+08	1.95152e+09	1.43793e+09	0	0	0	0	0	0	0	0	12.895	209.81	4
Q852S5	Nucleoside diphosphate kinase 2, chloroplastic OS=Nicotiana tabacum GN=NDPK2 PE=1 SV=1	40.9483	11	69	11	1	232	25.3	8.19	6.94801e+08	4.82086e+08	2.73158e+09	8.45398e+08	1.06218e+09	9.66303e+08	8.73679e+08	5.89125e+08	0	0	0	0	0	0	0	0	10.788	209.69	11
P24929	50S ribosomal protein L12, chloroplastic OS=Nicotiana tabacum GN=RPL12 PE=1 SV=1	53.2258	11	56	11	1	186	19.6	6.81	3.92686e+08	5.58016e+08	3.86249e+08	5.41608e+08	5.63551e+08	5.45682e+08	4.67521e+08	1.13933e+09	0	0	0	0	0	0	0	0	11.115	209.39	11
Q84YH8	NTCP23-like cysteine proteinase OS=Nicotiana tabacum PE=3 SV=1	43.0556	9	63	4	1	360	39.1	7.59	562713226	3.65676e+08	4.3083e+08	3.41717e+08	7.17977e+08	1.11548e+08	3.32631e+08	4.79691e+07	0	0	0	0	0	0	0	0	4.275	206.19	9
Q75W82	Pathogenesis-related protein OS=Nicotiana tabacum GN=PR-5dB PE=2 SV=1	45.4183	6	56	1	1	251	27.5	6.8		1.94779e+08		359937691	1.74387e+08	3.17789e+08			#VALUE!	0	#VALUE!	0	0	0	#VALUE!	#VALUE!	16.783	206	6
D2CNC5	Subtilase OS=Nicotiana tabacum GN=SBT1.3B PE=4 SV=1	20.1811	10	63	1	1	773	83.8	7.93	1.77736e+08			1.71681e+08		87343583			0	#VALUE!	#VALUE!	0	#VALUE!	0	#VALUE!	#VALUE!	1.54	202.79	10
A0A140G1P2	Photosystem II protein D1 OS=Nicotiana tabacum GN=psbA PE=3 SV=1	23.2295	8	65	8	1	353	38.9	5.25	5.82709e+08	4.27294e+08	4.18097e+08	4.7909e+08	4.39493e+08	1.86873e+09	1.41945e+09	1.68553e+09	0	0	0	0	0	0	0	0	16.783	202.09	8
P80461	Glutathione reductase, chloroplastic (Fragment) OS=Nicotiana tabacum GN=GOR PE=1 SV=1	44.3447	18	65	4	1	557	60	8.29	9.15796e+07	2.72148e+07	1.99177e+08	4.62153e+07	4.97725e+07	2.84359e+07	5.75504e+07	6.88204e+07	0	0	0	0	0	0	0	0	3.541	200.89	18
A0A140G1R3	Photosystem I P700 chlorophyll a apoprotein A1 OS=Nicotiana tabacum GN=psaA PE=3 SV=1	23.6	15	75	15	1	750	83	7.18	4.50007e+08	1.56819e+08	2.29633e+08	3.17541e+08	1.19117e+08	2.7643e+08	6.88322e+08	5.70623e+08	0	0	0	0	0	0	0	0	3.642	199.6	15
O22402	GDP dissociation inhibitor OS=Nicotiana tabacum GN=GDI PE=2 SV=1	54.7297	20	67	20	1	444	49.7	5.67	3.09868e+08	2.55601e+07	6.1729e+08	1.16758e+08	1.19868e+08	9.35686e+07	8.92003e+07	230739433	0	0	0	0	0	0	0	0	9	199.58	20
P17514	Acidic endochitinase Q OS=Nicotiana tabacum PE=1 SV=1	39.1304	5	51	4	1	253	27.6	5.25	3.26367e+08	89345834	1.02713e+09	2.14229e+09	5.30282e+08	3.23832e+07	7.44236e+08	8.21576e+07	0	0	0	0	0	0	0	0	4.337	199.57	5
A0A075F2H4	Ubiquitin-conjugating enzyme E2 36-like protein OS=Nicotiana tabacum GN=Ubc13-2 PE=2 SV=1	62.7451	7	66	1	1	153	17.2	7.34	344565823	1.99002e+08	2.25852e+08	144089065	3.39905e+08	8.65121e+07	2.43401e+08	1.30654e+08	0	0	0	0	0	0	0	0	18.953	193.76	7
P25871	Osmotin-like protein OS=Nicotiana tabacum GN=OLPA PE=1 SV=1	45.4183	6	54	1	1	251	27.6	6.9	2.88332e+07	89889453		4.66603e+07		2.92126e+08			0	0	#VALUE!	0	#VALUE!	0	#VALUE!	#VALUE!	25.827	193.66	6
B5M6X8	Calreticulin OS=Nicotiana tabacum PE=2 SV=1	50	18	70	3	1	416	47.4	4.6	1.72914e+08	107101377	1.12843e+08	8.21172e+07	9.08623e+07	5.63744e+07	7.73344e+07	1.59969e+08	0	0	0	0	0	0	0	0	6.017	193.43	18
Q40493	Peptidyl-prolyl cis-trans isomerase (Fragment) OS=Nicotiana tabacum PE=2 SV=1	41.0714	3	49	3	1	56	5.8	5.83	1145820923	1.46289e+09	1.23758e+09	1.33489e+09	1.30153e+09	9.53297e+08	4.50462e+08	7.56963e+08	0	0	0	0	0	0	0	0	16.783	191.98	3
Q84QE4	Thiamine thiazole synthase, chloroplastic OS=Nicotiana tabacum GN=ThiI PE=2 SV=1	33.7989	10	61	10	1	358	37.9	6.16		4.85762e+07		2.11444e+08	115040912	8.30535e+07	9.70353e+07	5.39647e+08	#VALUE!	0	#VALUE!	0	0	0	0	0	22.357	190.5	10
F5BFS9	Alpha-galactosidase OS=Nicotiana tabacum PE=3 SV=1	35.109	12	65	12	1	413	45.5	6.44	3.53662e+08	1.71619e+08	5.64426e+08	2.61599e+08	2.82004e+08	1.14161e+08	1.83461e+08	5.10909e+07	0	0	0	0	0	0	0	0	2.415	190.39	12
Q6QND3	Putative pyridoxine biosynthesis protein isoform A OS=Nicotiana tabacum GN=Pdx1-B PE=3 SV=1	37.2168	10	61	10	1	309	33.1	6.32	8.94556e+07	7.76078e+07	9.69542e+08	6.55155e+07	1.17629e+08	1.16154e+08	9.40755e+07	2.08161e+08	0	0	0	0	0	0	0	0	7.913	190.32	10
O24135	Citrate synthase OS=Nicotiana tabacum GN=cit1 PE=2 SV=1	35.8209	12	63	12	1	469	52.5	7.85	4.11741e+08	109623142	565476995	2.38146e+08	2.15162e+08	2.17707e+08	9.15344e+07	7.04759e+07	0	0	0	0	0	0	0	0	3.489	189.46	12
A0A097BU06	Mitochondrial succinyl-CoA ligase ADP-forming subunit alpha-2 OS=Nicotiana tabacum PE=2 SV=1	47.0588	13	58	13	1	340	35.5	8.88	2.47382e+08	1.50652e+08	7.58934e+08	2.98804e+08	3.14807e+08	2.52755e+08	2.26257e+08	1.04152e+08	0	0	0	0	0	0	0	0	14.013	189.45	13
G9MD86	Heat shock protein 90 OS=Nicotiana tabacum GN=NtHsp90er-1 PE=2 SV=1	26.5105	20	64	3	1	811	93.1	5			7.93664e+07	68915468	1.43075e+08	6.34401e+07		1.69412e+08	#VALUE!	#VALUE!	0	0	0	0	#VALUE!	0	2.481	188.97	20
Q9AVG7	Isopentenyl diphosphate isomerase 2 OS=Nicotiana tabacum GN=ipi2 PE=2 SV=1	35.3191	8	61	3	1	235	27.2	5.01	2.2301e+07	4.98931e+07	1.94205e+08		1.07112e+07	2.39519e+07			0	0	0	#VALUE!	0	0	#VALUE!	#VALUE!	3.084	187.43	8
A0A0S0N4U0	Tubulin alpha chain OS=Nicotiana tabacum GN=TUA5 PE=2 SV=1	46.1024	13	59	4	1	449	49.7	5.1	5.95878e+07	1.89575e+08	1.45655e+08		1.23279e+08	3.03407e+07		6.5425e+07	0	0	0	#VALUE!	0	0	#VALUE!	0	7.111	185.27	13
O81102	Glutamate decarboxylase OS=Nicotiana tabacum GN=NtGAD1 PE=2 SV=1	41.9355	17	58	17	1	496	55.9	6.06	1.52275e+08		1.08148e+09	2.48072e+07	3.26978e+07	1.90737e+08	6.32888e+07	6.06341e+07	0	#VALUE!	0	0	0	0	0	0	8.183	185.26	17
Q852T3	Vacuolar processing enzyme-1a OS=Nicotiana tabacum GN=NtVPE-1a PE=2 SV=1	30.8163	9	44	6	1	490	54.1	6.13	2.01721e+08	1.16767e+08	1.07646e+08		2.58261e+08	35648812			0	0	0	#VALUE!	0	0	#VALUE!	#VALUE!	3.489	185.17	9
P27154	Phosphoenolpyruvate carboxylase OS=Nicotiana tabacum GN=PPC PE=2 SV=1	22.5104	19	61	19	1	964	110.1	5.88			3.43773e+08	7.889e+07		3.18945e+08	96670007	1.51589e+08	#VALUE!	#VALUE!	0	0	#VALUE!	0	0	0	1.477	184.24	19
A0A068JCD7	Fructokinase OS=Nicotiana tabacum GN=FRK2 PE=2 SV=1	49.8471	11	55	5	1	327	34.8	5.34	1.79174e+08	110836613	1.1088e+09	172125709	2.20755e+08	4.36046e+08	3.04722e+08	3.03562e+08	0	0	0	0	0	0	0	0	3.642	183.52	11
A0A075EYQ4	Ubiquitin-conjugating enzyme E2 35-like protein OS=Nicotiana tabacum GN=Fni3 PE=2 SV=1	62.7451	7	61	1	1	153	17.2	7.34	170417060	175817588	233930944	112598728	1.14097e+08	7.39099e+07	2.2432e+08	1.33593e+08	0	0	0	0	0	0	0	0	14.849	181.32	7
Q762F4	14-3-3 protein OS=Nicotiana tabacum GN=Nt14-3-3epsilon PE=3 SV=1	32.5397	6	69	3	1	252	28.8	4.97	1.4124e+08		123802262	7.78832e+07	100586238	8.06785e+07	1.07364e+08		0	#VALUE!	0	0	0	0	0	#VALUE!	1.783	179.7	6
W8SRK9	Imidazole glycerol phosphate synthase OS=Nicotiana tabacum PE=2 SV=1	29	13	58	13	1	600	65.2	7.69	1.41409e+08	4.78587e+07	128501085	5.33118e+07	1.45765e+08	2.65852e+07	5.89324e+07	3.20561e+07	0	0	0	0	0	0	0	0	1.543	178.27	13
A0A076FNH2	Solanesyl diphosphate synthase 1-like protein OS=Nicotiana tabacum PE=2 SV=1	50.3741	17	51	17	1	401	43.9	6	9.31567e+07	1.04885e+08	2.57281e+08	8.82757e+06	1.2897e+08	6.59664e+07	5.98856e+07	2.24948e+07	0	0	0	0	0	0	0	0	6.017	177.76	17
Q285L8	40S ribosomal protein S3a OS=Nicotiana tabacum GN=cyc07 PE=2 SV=1	47.5096	12	61	12	1	261	29.7	9.72	3.58685e+08	2.65574e+08	2.568e+08	2.39043e+08	1.75537e+08	3.83328e+08	128961073	1.01788e+09	0	0	0	0	0	0	0	0	6.848	176.54	12
Q42955	Glutathione reductase (NADPH) (Fragment) OS=Nicotiana tabacum GN=gor PE=2 SV=1	60.9337	17	59	3	1	407	43.7	6.74	5.68908e+07	39914501	209153022	2.91145e+07		6.94935e+07		4.56079e+07	0	0	0	0	#VALUE!	0	#VALUE!	0	6.017	176.1	17
Q03199	Proteinase inhibitor I-B OS=Nicotiana tabacum GN=TIMPA PE=2 SV=1	50.4673	5	62	2	1	107	11.9	8	166714980	1.52231e+08		4.94489e+07	5.53926e+07	1.2138e+08			0	0	#VALUE!	0	0	0	#VALUE!	#VALUE!	20.544	175.45	5
D6PZY5	RNA-binding glycine-rich protein OS=Nicotiana tabacum GN=RGP-1a PE=1 SV=1	71.1538	13	57	9	1	156	15.6	5.66	3.21125e+08	4.62803e+08	75297605	4.12069e+08	5.32502e+08	216452959		2.76038e+08	0	0	0	0	0	0	#VALUE!	0	49.119	175.42	13
Q3Y625	Sam3 OS=Nicotiana tabacum PE=4 SV=1	61.8182	10	57	2	1	165	19	5.72		3.65969e+08		2.71403e+08	5.76424e+07	76564545	4.79842e+07		#VALUE!	0	#VALUE!	0	0	0	0	#VALUE!	7.483	173.47	10
H9CCH6	Acetyl-CoA carboxylase OS=Nicotiana tabacum GN=ACC PE=2 SV=1	44.7761	16	55	16	1	536	58.6	7.06	9.45031e+07	36143210	6.39892e+07	7.84338e+06	8.20343e+07	7.96884e+07	1.12935e+08	4.00325e+08	0	0	0	0	0	0	0	0	2.162	172.18	16
Q03198	Proteinase inhibitor I-A OS=Nicotiana tabacum GN=TIMPB PE=2 SV=1	50.4673	5	62	2	1	107	11.9	8	7.14326e+07	1.66309e+08	1.06705e+07	1.00869e+08	4.81904e+07	2.06936e+08			0	0	0	0	0	0	#VALUE!	#VALUE!	20.544	171.96	5
P69040	Eukaryotic translation initiation factor 5A-1 OS=Nicotiana tabacum GN=EIF-5A1 PE=3 SV=1	41.5094	8	57	2	1	159	17.4	6.14	1.08029e+08	3.68623e+07	1.72956e+07	3.35839e+07	7.10909e+07	1.94101e+07	2.29649e+07		0	0	0	0	0	0	0	#VALUE!	9	171.64	8
E0CJP2	Carboxypeptidase OS=Nicotiana tabacum GN=SCP1 PE=2 SV=1	29.2829	11	50	3	1	502	56.4	5.17	7.95732e+07		5.42761e+07		5.62398e+07				0	#VALUE!	0	#VALUE!	0	#VALUE!	#VALUE!	#VALUE!	2.455	171.63	11
I2FJN7	Polyadenylate-binding protein OS=Nicotiana tabacum GN=PABP PE=2 SV=1	20.5479	9	48	7	1	657	71.7	7.47	1.89034e+08	2.51997e+08	7.17952e+07	2.82098e+08	2.58093e+08	96575974	267394851	183068369	0	0	0	0	0	0	0	0	2.162	170.09	9
P29062	Pathogenesis-related protein PR-4A OS=Nicotiana tabacum PE=2 SV=1	40.8163	4	44	1	1	147	16.2	7.12	1.43407e+09	1639686637	1239045210	2200258514	1.70062e+09	6.32461e+08	2619156238	604367670	0	0	0	0	0	0	0	0	6.197	169.65	4
Q40501	37kDa chloroplast inner envelope membrane polypeptide OS=Nicotiana tabacum PE=2 SV=1	31.6418	6	47	6	1	335	38	9.09	3.67614e+08	1.10939e+08	1.60528e+08	2.48283e+08	1.81168e+08	3.13478e+08	4.17994e+08	1.8248e+08	0	0	0	0	0	0	0	0	1.637	168.44	6
Q67BD2	Heat shock protein 70-1 OS=Nicotiana tabacum GN=HSP70-1 PE=3 SV=1	10.8729	5	49	2	1	653	71	5.12			51166444		2.0825e+09				#VALUE!	#VALUE!	0	#VALUE!	0	#VALUE!	#VALUE!	#VALUE!	0.512	168.14	5
Q75U98	Aspartate aminotransferase (Fragment) OS=Nicotiana tabacum PE=2 SV=1	46.2555	10	56	10	1	227	25.4	8.34	1.72091e+08	1.36023e+08	8.1874e+08	9.67249e+07	1.68905e+08	2.42788e+08	1.61222e+08	2.42309e+08	0	0	0	0	0	0	0	0	7.66	167.68	10
G9MD87	Heat shock protein 90 OS=Nicotiana tabacum GN=NtHsp90er-2 PE=2 SV=1	23.8916	18	57	1	1	812	93.2	5								8.08334e+07	#VALUE!	#VALUE!	#VALUE!	#VALUE!	#VALUE!	#VALUE!	#VALUE!	0	2.014	167.21	18
E3W9Q2	Similar to T-phylloplanin OS=Nicotiana tabacum GN=T-phylloplanin 2a PE=2 SV=1	59.8684	4	45	3	1	152	15.4	8.98	2.55601e+08	196438785	1.36146e+08	1.24706e+08	6.68174e+07	2.78992e+08	9.6576e+07	3.16631e+08	0	0	0	0	0	0	0	0	13.678	166.82	4
A0A0F7CYG6	Translationally controlled tumor protein OS=Nicotiana tabacum PE=2 SV=1	31.5476	6	54	6	1	168	18.7	4.5	1.28644e+09	5.7898e+08	2.49151e+09	5.10322e+08	1.4738e+09	9.32431e+08	6.18044e+08	1.08726e+09	0	0	0	0	0	0	0	0	9	165.87	6
A0A139ZSG9	6-phosphogluconate dehydrogenase, decarboxylating OS=Nicotiana tabacum PE=2 SV=1	48.7603	16	55	15	1	484	53.3	5.94	1.25651e+08	1.21433e+08	5.69938e+08	6.08051e+07	1.08772e+08	1.1354e+08	8.51046e+07	1.28857e+08	0	0	0	0	0	0	0	0	3.758	163.4	16
A0A076L2G1	Sulfurtransferase OS=Nicotiana tabacum PE=2 SV=1	30.8511	9	49	9	1	376	41.4	7.27	4.35623e+08	9.29258e+07	4.29449e+08	8.09316e+07	282716547	76367212	3.07547e+08	69113618	0	0	0	0	0	0	0	0	2.481	162.65	9
Q93X39	Putative alpha3 proteasome subunit (Fragment) OS=Nicotiana tabacum GN=a3 PE=2 SV=1	72.4551	7	50	7	1	167	18.1	6.54	3.58426e+08	1.38001e+08	3.47378e+08	1.3667e+08	1.92734e+08	1.10393e+08	1.97287e+08	1.12418e+08	0	0	0	0	0	0	0	0	11.915	162.56	7
P29063	Pathogenesis-related protein PR-4B OS=Nicotiana tabacum PE=2 SV=1	40.8163	4	42	1	1	147	16.2	7.12	27682688660		1.04389e+10	38717548940	20360164036		6738943016	1.12445e+09	0	#VALUE!	0	0	0	#VALUE!	0	0	6.197	162.41	4
P29449	Thioredoxin H-type 1 OS=Nicotiana tabacum PE=2 SV=1	61.9048	9	57	9	1	126	13.9	5.88	2.24475e+09	1.77194e+09	2.25912e+09	1.19713e+09	1.97327e+09	9.25468e+08	1.37537e+09	1.2902e+09	0	0	0	0	0	0	0	0	20.544	161.86	9
B9A6I8	Germin like protein OS=Nicotiana tabacum GN=glp PE=2 SV=1	27.8846	5	48	4	1	208	21.4	6.29	5.40371e+08	560051906	6.95825e+08	1.96966e+08	9.22912e+08	3.72656e+08	583998744	673029946	0	0	0	0	0	0	0	0	9	160.36	5
Q9ZS34	Geranylgeranyl diphosphate reductase, chloroplastic OS=Nicotiana tabacum GN=CHLP PE=2 SV=1	43.319	18	52	18	1	464	51.3	8.97	1.95393e+08	1.09561e+08	150610396	1.79943e+08	1.62341e+08	2.77337e+08	2.4475e+08	1.40063e+09	0	0	0	0	0	0	0	0	4.623	159.52	18
Q1W2L8	Glutamate--cysteine ligase, chloroplastic OS=Nicotiana tabacum GN=GSH1 PE=2 SV=2	36.7816	14	48	14	1	522	58.9	6.64	3.35902e+07	2.96993e+07	3.65073e+08	4.32778e+07	1.47637e+08	1.00445e+08	8.97948e+07	4.1117e+08	0	0	0	0	0	0	0	0	3.175	156.32	14
P17513	Acidic endochitinase P OS=Nicotiana tabacum PE=1 SV=1	58.498	6	38	5	1	253	27.5	5.1	4.31332e+08	2.44043e+08	1.15265e+09	1.49931e+09	7.63493e+08	2.79963e+08	7.83041e+08	2.31882e+08	0	0	0	0	0	0	0	0	5.31	155.64	6
Q5DKU9	Adenosine kinase isoform 1S OS=Nicotiana tabacum PE=2 SV=1	50.5882	11	53	2	1	340	37.4	5.19	7.34615e+07		1.13645e+08	4.66622e+07	8.82059e+07	83052399	8.25526e+07	604241361	0	#VALUE!	0	0	0	0	0	0	5.158	154.75	11
A9CM21	Voltage-dependent anion channel OS=Nicotiana tabacum GN=NtVDAC2 PE=2 SV=1	27.8986	6	46	5	1	276	29.3	8.07	4.16368e+08	3.76839e+08		262272368	3.15769e+08	1.32881e+08	3.7372e+08	4.75414e+08	0	0	#VALUE!	0	0	0	0	0	3.642	153.12	6
A0A075EYQ6	Eukaryotic translation initiation factor 5A OS=Nicotiana tabacum GN=eIF-5A3 PE=2 SV=1	41.5094	7	49	1	1	159	17.4	5.99	1.07099e+08	6.73195e+07		3.3082e+07	104583420	25202357	5.22621e+07	2.03637e+07	0	0	#VALUE!	0	0	0	0	0	5.579	152.8	7
P13046	Pathogenesis-related protein R major form OS=Nicotiana tabacum PE=1 SV=1	72.5664	9	48	6	1	226	24.7	5.58	1.00883e+08	4.47528e+07	2.86866e+08	3.06449e+08	5.31039e+07	8.26591e+07	1.88868e+08		0	0	0	0	0	0	0	#VALUE!	14.849	150.98	9
Q9FXS3	Probable phospholipid hydroperoxide glutathione peroxidase OS=Nicotiana tabacum PE=2 SV=1	39.0533	8	54	8	1	169	18.8	6.7	6.58714e+08	3.22523e+08	7.69729e+08	2.72159e+08	638306522	1.39568e+08	3.28205e+08	2.64854e+08	0	0	0	0	0	0	0	0	15.681	150.8	8
Q40567	Tobacco calretulin (Fragment) OS=Nicotiana tabacum PE=2 SV=1	51.928	17	56	2	1	389	44.5	4.55			1.00469e+07			7.06696e+07		2.74e+08	#VALUE!	#VALUE!	0	#VALUE!	#VALUE!	0	#VALUE!	0	4.38	150.8	17
O65853	Isocitrate dehydrogenase [NADP] OS=Nicotiana tabacum PE=2 SV=1	19.5021	9	58	6	1	482	53.9	8.12	3.60258e+08	1.04578e+08	9.06547e+08	1.50472e+08	1.39625e+08	232005938	2.55801e+08	1.50908e+08	0	0	0	0	0	0	0	0	1.062	149.38	9
A0A077D849	Eukaryotic translation initiation factor 5A OS=Nicotiana tabacum PE=2 SV=1	36.25	9	52	4	1	160	17.5	6.2	1.8167e+08	1.15098e+08	1.07929e+08	2.80903e+07	1.74584e+08				0	0	0	0	0	#VALUE!	#VALUE!	#VALUE!	11.328	149.27	9
F8UWS2	Carotenoid cleavage dioxygenase 4 OS=Nicotiana tabacum GN=CCD4 PE=2 SV=1	22.9617	13	54	1	1	601	65.9	7.03	100326160	47977748		6.738e+07					0	0	#VALUE!	0	#VALUE!	#VALUE!	#VALUE!	#VALUE!	1.448	148.71	13
A0A0C4FST7	BADH1 protein OS=Nicotiana tabacum GN=BADH1 PE=2 SV=1	46.8254	16	42	2	1	504	55.6	5.72			128427541				27207223	1.71969e+07	#VALUE!	#VALUE!	0	#VALUE!	#VALUE!	#VALUE!	0	0	5.918	148.31	16
Q43590	1-amniocyclopropane-1-carboxylate oxidase OS=Nicotiana tabacum PE=2 SV=1	35.7143	9	40	3	1	308	35	5.5	148040408	92166637	4.3619e+08		5.84858e+07		8.56345e+07	139100664	0	0	0	#VALUE!	0	#VALUE!	0	0	3.467	148.12	9
Q76KB0	Nitrite reductase OS=Nicotiana tabacum GN=nii3 PE=1 SV=1	34.4123	16	52	3	1	587	65.6	6.49						5.28831e+07		1.04004e+08	#VALUE!	#VALUE!	#VALUE!	#VALUE!	#VALUE!	0	#VALUE!	0	2.57	147.93	16
A0A0N7CSC8	Carotenoid cleavage dioxygenase 4-1 OS=Nicotiana tabacum GN=CCD4 PE=2 SV=1	30.4493	15	55	3	1	601	65.9	7.5	65199855					2.35577e+07			0	#VALUE!	#VALUE!	#VALUE!	#VALUE!	0	#VALUE!	#VALUE!	1.707	147.41	15
Q8W3Z8	Plastidic phosphoglucomutase (Fragment) OS=Nicotiana tabacum GN=NtPPGM PE=2 SV=1	58.6826	5	42	5	1	167	18.1	5.34	1.79717e+08	8.69383e+07	4.22142e+08	7.19599e+07	1.82387e+08	1.43442e+08	3.16828e+08	1.36024e+08	0	0	0	0	0	0	0	0	4.012	147.35	5
A0A077DCK3	ATP-dependent Clp protease proteolytic subunit OS=Nicotiana tabacum PE=2 SV=1	49.3243	9	49	9	1	296	32.1	8.38	5.31692e+08	1.02974e+08	730567668	2.55302e+08	4.44659e+08	1.60156e+08	210247422	338597925	0	0	0	0	0	0	0	0	9	147.31	9
O65852	Isocitrate dehydrogenase [NAD] subunit, mitochondrial OS=Nicotiana tabacum PE=2 SV=1	28.2967	10	46	10	1	364	40.1	7.47	2.16468e+08	2.4289e+08	1.11753e+08	1.76661e+08	1.26029e+08	1.18314e+08	3.73676e+08	1.13291e+08	0	0	0	0	0	0	0	0	3.642	146.53	10
Q6RUN4	ERT12 (Fragment) OS=Nicotiana tabacum GN=ert12 PE=2 SV=1	62.8788	6	53	2	1	132	14	5.07		3.9305e+07				4.69544e+07	2.11058e+08	3.52521e+07	#VALUE!	0	#VALUE!	#VALUE!	#VALUE!	0	0	0	6.743	146.45	6
A0A0H3U5M2	Polygalacturonase inhibiting protein OS=Nicotiana tabacum GN=PGIP1 PE=2 SV=1	41.716	11	42	11	1	338	38.1	9.01	2.96758e+08	3.23026e+07	6.39998e+07	1.32408e+08	2.64166e+07	1.93408e+07	1.07589e+08		0	0	0	0	0	0	0	#VALUE!	2.325	145.1	11
A0A140G1X0	Photosystem I iron-sulfur center OS=Nicotiana tabacum GN=psaC PE=3 SV=1	64.1975	5	54	5	1	81	9	7.08	1.38456e+09	1.6769e+09	7.69398e+08	9.46592e+08	2.25693e+09	6.27249e+08	1.15303e+09	3.70998e+08	0	0	0	0	0	0	0	0	12.335	144.14	5
Q04032	Ferredoxin--nitrite reductase (Fragment) OS=Nicotiana tabacum GN=nir-1 PE=2 SV=1	27.6158	14	52	1	1	583	65.1	6.23	45298891			49280955		50557686	29432983		0	#VALUE!	#VALUE!	0	#VALUE!	0	0	#VALUE!	2.065	143.69	14
P93394	Uracil phosphoribosyltransferase OS=Nicotiana tabacum GN=UPP PE=2 SV=1	63.8393	11	50	11	1	224	24.2	7.03	1.48378e+08	5.32054e+07	1.84078e+08	1.07023e+08	1.58831e+08	8.62143e+07	8.18447e+07	4.38076e+08	0	0	0	0	0	0	0	0	7.799	143.4	11
Q5IH13	Sucrose-phosphatase 2 OS=Nicotiana tabacum GN=SPP2 PE=2 SV=1	27.2941	9	46	9	1	425	47.8	6.37	1.89422e+08	6.03613e+07	2.95797e+08	7.73666e+07	1.7352e+08	1.00193e+08	1.06822e+08	6.3337e+07	0	0	0	0	0	0	0	0	2.02	142.47	9
B2BF99	Peptidyl-prolyl cis-trans isomerase OS=Nicotiana tabacum GN=Cyp2 PE=2 SV=1	60.3865	7	47	7	1	207	22	7.99	3.35677e+08	1.4664e+08	1.37305e+08	1.7835e+08	2.02221e+08	1.14008e+08	2.39864e+08	1.90958e+08	0	0	0	0	0	0	0	0	6.356	141.98	7
P06379	50S ribosomal protein L2, chloroplastic OS=Nicotiana tabacum GN=rpl2-A PE=3 SV=1	48.9051	10	43	10	1	274	30	10.86	6.75646e+07	9.65319e+07	6.44416e+07	153365027	3.53028e+07	2.51786e+08	50886532	4.60474e+08	0	0	0	0	0	0	0	0	6.627	141.03	10
A0A0C4FSU4	BADH2 protein OS=Nicotiana tabacum GN=BADH2 PE=2 SV=1	40.0794	15	40	1	1	504	55.6	5.53			2.61015e+08						#VALUE!	#VALUE!	0	#VALUE!	#VALUE!	#VALUE!	#VALUE!	#VALUE!	5.31	140.86	15
Q4LB98	Putative glutathione S-transferase (Fragment) OS=Nicotiana tabacum GN=GST1 PE=2 SV=1	70.6897	5	47	5	1	116	13.1	6.38	1.52435e+09	8.37972e+08	618613067	7.43705e+08	8.92092e+08	6.44344e+08	5.49682e+08	3.99252e+08	0	0	0	0	0	0	0	0	12.335	138.94	5
A0A075F933	Cysteine proteinase inhibitor OS=Nicotiana tabacum GN=CYS3 PE=2 SV=1	37.8486	6	41	5	1	251	28.1	6.07	8.16829e+08	2.1806e+08	9.67095e+07	1.75164e+08	4.53829e+08	145943542	2.04863e+08	2.4211e+08	0	0	0	0	0	0	0	0	3.642	135.84	6
P41918	GTP-binding nuclear protein Ran-A1 OS=Nicotiana tabacum GN=RAN-A1 PE=2 SV=1	24.8869	6	45	6	1	221	25	6.86	1.41502e+09	9.49962e+08	1.34788e+09	7.74427e+08	9.69513e+08	7.05133e+08	1.0103e+09	1.23335e+09	0	0	0	0	0	0	0	0	3.329	135.68	6
Q5DKU6	Adenosine kinase isoform 2T OS=Nicotiana tabacum PE=2 SV=1	32.9412	9	47	1	1	340	37.5	5.27								102721177	#VALUE!	#VALUE!	#VALUE!	#VALUE!	#VALUE!	#VALUE!	#VALUE!	0	3.467	134.81	9
Q9SDQ5	Small GTP-binding protein Sar1BNt OS=Nicotiana tabacum PE=2 SV=1	63.2124	10	43	5	1	193	22	7.49	4.33221e+07		7.26607e+07	1.13914e+07	3.73753e+07		3.25484e+07	4.28123e+07	0	#VALUE!	0	0	0	#VALUE!	0	0	9	132.69	10
O82151	Beta-D-glucan exohydrolase OS=Nicotiana tabacum PE=2 SV=1	24.2038	12	45	12	1	628	68.4	8.9	2.8721e+08	66519663	4.09378e+08	133471792	1.32059e+08	9.99335e+07	1.41466e+08	2.17226e+08	0	0	0	0	0	0	0	0	1.848	132.07	12
O80360	50S ribosomal protein L3, chloroplastic (Fragment) OS=Nicotiana tabacum GN=RPL3 PE=2 SV=1	52.5097	13	43	13	1	259	28.4	10.64	1.45428e+08	1.39406e+08	46280182	1.07121e+08	3.83812e+07	5.28607e+08	8.77732e+07	1.03957e+09	0	0	0	0	0	0	0	0	9	131.99	13
Q40473	PS60 protein OS=Nicotiana tabacum GN=PS60 PE=4 SV=1	31.1111	12	43	12	1	540	60.1	9.11	3.21462e+08	1.02113e+08	9.74536e+07	8.39465e+07	1.04949e+08	1.08941e+08	4.07522e+08	3.5063e+08	0	0	0	0	0	0	0	0	2.162	131.27	12
Q43581	Ethylene forming enzyme (EFE) OS=Nicotiana tabacum PE=2 SV=1	37.931	10	40	1	1	319	36.1	5.74			2.12211e+07						#VALUE!	#VALUE!	0	#VALUE!	#VALUE!	#VALUE!	#VALUE!	#VALUE!	5.449	129.8	10
O49903	ACC oxidase OS=Nicotiana tabacum GN=TEFE PE=2 SV=1	40.4682	10	40	1	1	299	33.8	5.59									#VALUE!	#VALUE!	#VALUE!	#VALUE!	#VALUE!	#VALUE!	#VALUE!	#VALUE!	7.799	129.68	10
O24124	22 kDa polypeptide OS=Nicotiana tabacum GN=drepp4 PE=2 SV=1	54.8223	7	38	6	1	197	21.3	4.98	2.77139e+08	4.18871e+08	4.05995e+08	3.64647e+08	417340031	3.61767e+08	317975138	2.93644e+08	0	0	0	0	0	0	0	0	3.642	129.28	7
A0A068JD95	Fructose-1,6-bisphosphatase OS=Nicotiana tabacum PE=2 SV=1	26.1765	8	44	8	1	340	37.3	6.73	3.70951e+08	1.05298e+08	5.66357e+08	1.45868e+08	1.03128e+08	1.91262e+08	2.6855e+08	1.81929e+08	0	0	0	0	0	0	0	0	2.008	128.89	8
B2YKT9	Glycine-rich RNA-binding protein OS=Nicotiana tabacum GN=GRP1 PE=2 SV=1	70.7006	10	44	7	1	157	15.6	5.34	2.39488e+08	2.81796e+08		2.97143e+08	4.85823e+08	1.23605e+08		2.78662e+08	0	0	#VALUE!	0	0	0	#VALUE!	0	14.199	128.57	10
Q5DKV0	Adenosine kinase isoform 1T OS=Nicotiana tabacum PE=2 SV=1	50.5882	11	46	2	1	340	37.4	5.27			76208844			4.58502e+07	79095818	174189104	#VALUE!	#VALUE!	0	#VALUE!	#VALUE!	0	0	0	5.158	127.59	11
Q9T2L7	RNA binding protein (Fragment) OS=Nicotiana tabacum PE=4 SV=1	51.5152	2	33	2	1	33	3.5	4.61	2.64399e+08	6.37237e+07	1.0536e+08	188469571	2.7904e+08	1.41803e+08		9.15573e+08	0	0	0	0	0	0	#VALUE!	0	999	126.46	2
E5LCN1	ACC oxidase 2 isoform B OS=Nicotiana tabacum PE=2 SV=1	40.2597	10	37	4	1	308	35	6.2			1.60279e+07			6.76408e+07	7.94633e+07	1.17876e+08	#VALUE!	#VALUE!	0	#VALUE!	#VALUE!	0	0	0	3.642	125.5	10
C7E4J6	Subtilisin-like protease preproenzyme OS=Nicotiana tabacum PE=2 SV=1	23.8532	12	35	12	1	763	82.2	6.14	4.30708e+08	6.53943e+07	1.30979e+07	8.93695e+07	8.35924e+07	4.09478e+07	8.40993e+07		0	0	0	0	0	0	0	#VALUE!	1.762	123.07	12
Q42967	Uroporphyrinogen decarboxylase, chloroplastic OS=Nicotiana tabacum GN=DCUP PE=1 SV=1	43.2225	12	37	12	1	391	43.1	8.84	2.73858e+07	1.89167e+07	66098650	8.03199e+07	9.12765e+07	3.3259e+07	9.7914e+07	4.35769e+08	0	0	0	0	0	0	0	0	3.786	122.39	12
P12210	ATP-dependent Clp protease proteolytic subunit OS=Nicotiana tabacum GN=clpP PE=2 SV=1	37.7551	6	31	6	1	196	22.1	4.73	1.31578e+08	57322431	4.473e+08	5.02902e+07	2.26325e+08	9.28335e+07	1.3123e+08	1.98801e+08	0	0	0	0	0	0	0	0	25.827	122.29	6
Q8SF02	Dicarboxylate/tricarboxylate carrier OS=Nicotiana tabacum GN=dtc3 PE=2 SV=1	34.6667	9	40	5	1	300	32	9.44	2.87754e+08	287796355		3.47209e+08	3.35839e+08	1.88437e+08	5.17273e+08	2.00364e+08	0	0	#VALUE!	0	0	0	0	0	3.642	121.23	9
Q93X29	Putative beta7 proteasome subunit (Fragment) OS=Nicotiana tabacum GN=b7 PE=2 SV=1	36.4341	3	29	3	1	129	14.7	8.4	6.52532e+08	2.78679e+08	2.30485e+08	1.43687e+08	2.99809e+08	294667768	3.32196e+08	1.89565e+08	0	0	0	0	0	0	0	0	9	120.85	3
Q8LSZ2	NADPH:protochlorophyllide oxidoreductase OS=Nicotiana tabacum GN=POR2 PE=2 SV=1	43.609	13	37	12	1	399	43.3	9.17	1.38126e+08			2.45722e+08	82464757	1.10303e+08	8.23227e+07	9.56704e+08	0	#VALUE!	#VALUE!	0	0	0	0	0	3.771	120.44	13
A8J6V0	Histone H2B OS=Nicotiana tabacum GN=NtH2B2 PE=2 SV=1	36.8794	5	40	5	1	141	15.4	10.05	1.93008e+09	2.04951e+08	5.69867e+08	8.37127e+07	5.94867e+08	334941713	386768829	524454188	0	0	0	0	0	0	0	0	4.012	120.32	5
Q8SF04	Dicarboxylate/tricarboxylate carrier OS=Nicotiana tabacum GN=dtc1 PE=2 SV=1	35.0168	9	38	5	1	297	31.7	9.32	296194325	4.68359e+08		3.14169e+08	4.89774e+08	3.72728e+08	8.2024e+08	5.23148e+08	0	0	#VALUE!	0	0	0	0	0	3.281	119.17	9
A9YTW5	Putative red chlorophyll catabolite reductase OS=Nicotiana tabacum PE=2 SV=1	34.0764	9	34	9	1	314	35.1	6.09	3.41493e+08	9.22548e+06	2.16904e+08	2.936e+07	326237370	3.00353e+07	1.85816e+08	3.90863e+06	0	0	0	0	0	0	0	0	4.08	117.51	9
Q94IQ1	Peroxidase OS=Nicotiana tabacum GN=PER9-6 PE=2 SV=1	27.9661	8	40	8	1	354	39	6.42	2.8715e+08	1.02997e+08	88777135	1.1439e+08	2.97362e+08	7.85365e+07	1.17669e+08	5.60988e+07	0	0	0	0	0	0	0	0	1.683	117.17	8
Q42946	Oxygen-dependent coproporphyrinogen-III oxidase, chloroplastic OS=Nicotiana tabacum GN=CPX PE=2 SV=1	32.7456	10	44	10	1	397	44.9	7.77	1.64576e+08	4.76605e+07	1.2144e+08	59504551	2.63559e+07	5.52029e+07	9.05099e+07	1.10255e+08	0	0	0	0	0	0	0	0	2.631	116.5	10
Q9MUE2	S-adenosyl-L-methionine Mg-protoporphyrin IX methyltranserase OS=Nicotiana tabacum GN=Chl M PE=2 SV=1	32.3077	9	40	9	1	325	35.3	6.7	2.03403e+08	1.2584e+08	1.25275e+08	1.57263e+08	2.78984e+08	7.00718e+07	2.75443e+08	2.30715e+08	0	0	0	0	0	0	0	0	4.179	116.29	9
Q202M6	PII protein (Fragment) OS=Nicotiana tabacum PE=2 SV=1	50	5	40	5	1	106	11.2	5.57	6.10866e+08	1.36598e+08	2.82762e+08	1.17222e+08	3.81728e+08	1.0231e+08	2.33493e+08	1.76384e+08	0	0	0	0	0	0	0	0	3.642	116.08	5
A0A076KWF9	Gluaredoxin OS=Nicotiana tabacum PE=2 SV=1	84.2593	8	40	8	1	108	11.2	7.24	3.0653e+08	2.35498e+08	1.97557e+08	1.7311e+08	2.04509e+08	278343285	1.89679e+08	2.59987e+08	0	0	0	0	0	0	0	0	36.276	114.48	8
A0A140G1U7	Cytochrome b6 OS=Nicotiana tabacum GN=petB PE=3 SV=1	25.1163	4	35	4	1	215	24.1	8.76	1.57993e+08	8.55928e+07	78983056	2.22385e+08	83306534	9.63314e+08	3.72716e+08	1.48086e+09	0	0	0	0	0	0	0	0	2.594	113.63	4
A0A077D0A9	Voltage-dependent anion channel OS=Nicotiana tabacum GN=VDAC1.1 PE=2 SV=1	32.2464	7	34	4	1	276	29.5	7.11	5.4843e+07	1.49461e+08		5.01193e+07	7.07512e+07	3.76435e+07	2.70167e+07	1.73876e+08	0	0	#VALUE!	0	0	0	0	0	3.924	112.86	7
A0A077D9P0	40S ribosomal protein S17-like protein OS=Nicotiana tabacum PE=2 SV=1	49.3056	8	39	8	1	144	16.2	9.95	1.74629e+08	2.24556e+08	9.7806e+07	9.13687e+07	5.05883e+07	2.61323e+08	8.11342e+07	7.81873e+08	0	0	0	0	0	0	0	0	34.938	112.8	8
A0A075F1U0	Constitutive plastid-lipid associated protein OS=Nicotiana tabacum GN=CHRD PE=2 SV=1	45.4545	7	41	7	1	187	19.9	8.57	6.08927e+08	3.63893e+08	8.21047e+08	2.82778e+08	6.66121e+08	4.45013e+08	6.56154e+08	626641339	0	0	0	0	0	0	0	0	2.415	111.64	7
Q3Y637	Hav1 OS=Nicotiana tabacum PE=4 SV=1	45.4545	9	40	1	1	165	19	5.71		8.06739e+07		1.16168e+08		80901929		3.38019e+07	#VALUE!	0	#VALUE!	0	#VALUE!	0	#VALUE!	0	5.105	110.94	9
E3W9N3	Putative PR-10 type pathogenesis-related protein OS=Nicotiana tabacum GN=NtMALD1a PE=2 SV=1	67.7215	10	38	10	1	158	17.5	5.14	1.17603e+08	1.21924e+08	7.45546e+07	30127089	2.61595e+08		2.32311e+08	332246134	0	0	0	0	0	#VALUE!	0	0	13.678	110.36	10
Q5DKU8	Adenosine kinase isoform 2S OS=Nicotiana tabacum PE=2 SV=1	30	8	38	1	1	340	37.5	5.27								1.07772e+08	#VALUE!	#VALUE!	#VALUE!	#VALUE!	#VALUE!	#VALUE!	#VALUE!	0	2.981	110.35	8
Q8S9G3	Putative 16kDa membrane protein OS=Nicotiana tabacum PE=2 SV=1	23.7762	4	37	4	1	143	15.5	9.6	2.89721e+08	1.37841e+08	3.39224e+07	2.71941e+08	4.17983e+08	3.08657e+08	4.73286e+08	1.88102e+08	0	0	0	0	0	0	0	0	4.179	109.55	4
Q93X38	Putative alpha4 proteasome subunit (Fragment) OS=Nicotiana tabacum GN=a4 PE=2 SV=1	32.243	6	36	6	1	214	23.2	8.65	9.02668e+08	2.79909e+08	4.83248e+08	2.24668e+08	3.79584e+08	1.04162e+08	2.36424e+08	1.96423e+08	0	0	0	0	0	0	0	0	2.455	108.51	6
P93358	Protein disulfide-isomerase OS=Nicotiana tabacum GN=PDI PE=2 SV=1	28.4123	7	30	7	1	359	39.7	6.35	2.65795e+08	209162476	1.33411e+08	138376454	1.46551e+08	1.13804e+08	4.7187e+08	2.35107e+08	0	0	0	0	0	0	0	0	1.089	108.18	7
Q9LLS6	60S ribosomal protein L2 (Fragment) OS=Nicotiana tabacum PE=2 SV=1	53.4483	6	30	3	1	174	18.4	10.86			145170781	6.09779e+08	52666056	3.42337e+08	5.91017e+07	2.61982e+08	#VALUE!	#VALUE!	0	0	0	0	0	0	13.678	107.31	6
Q9XG68	FtsZ-like protein OS=Nicotiana tabacum GN=FtsZ PE=2 SV=1	53.9379	13	30	8	1	419	43.9	5.83		140000140	2.63034e+07		250003046		1.84807e+08	4.82029e+08	#VALUE!	0	0	#VALUE!	0	#VALUE!	0	0	4.337	107.14	13
Q711R1	Allene oxide cyclase OS=Nicotiana tabacum GN=aoc PE=2 SV=1	32.2449	8	39	8	1	245	26.5	8.98	4.54776e+08	2.06425e+08	9.17265e+08	2.29104e+08	7.1086e+08	2.96304e+08	4.45322e+08	1.97304e+08	0	0	0	0	0	0	0	0	2.652	106.99	8
Q07761	60S ribosomal protein L23a OS=Nicotiana tabacum GN=RPL23A PE=2 SV=1	35.0649	8	36	8	1	154	17.3	10.18	4.22146e+08	3.76543e+08	286365520	1.42803e+08	1.67362e+08	2.17144e+08	2.05633e+08	8.03e+08	0	0	0	0	0	0	0	0	11.915	106.71	8
Q9ZNX1	NAD-dependent isocitrate dehydrogenase OS=Nicotiana tabacum PE=2 SV=1	29.9191	7	32	7	1	371	40.3	7.52	3.40519e+08	2.37617e+08	214482830	1.32214e+08	3.55454e+08	1.19229e+08	1.31925e+08	1.02821e+08	0	0	0	0	0	0	0	0	4.08	105.48	7
Q8L6A0	Glutamate dehydrogenase OS=Nicotiana tabacum GN=gdh1 PE=2 SV=1	27.4939	9	37	6	1	411	44.6	7.05	6.18972e+07	1.42035e+08	9.42941e+07	7.87556e+07		1.12551e+08	2.05404e+08		0	0	0	0	#VALUE!	0	0	#VALUE!	1.754	104.94	9
W0KMC2	Mg-dependent ATPase 1 OS=Nicotiana tabacum GN=TBP1 PE=2 SV=1	27.4232	9	36	8	1	423	47.5	5	5.17383e+07	3.74707e+07	34090073	3.43874e+07	7.34844e+07	8.03353e+06		3.77399e+07	0	0	0	0	0	0	#VALUE!	0	1.512	102.8	9
Q38PK4	Vacuolar ATP-related protein (Fragment) OS=Nicotiana tabacum PE=2 SV=1	70.3125	3	25	3	1	64	7.2	8.54	1.82751e+08	103203245	3.10838e+08	1.05057e+08	3.8204e+08	8.8812e+07	2.62908e+08	1.06811e+08	0	0	0	0	0	0	0	0	30.623	101.42	3
O82802	Sulfite reductase 1 [ferredoxin], chloroplastic OS=Nicotiana tabacum GN=SIR1 PE=1 SV=1	27.5613	14	35	14	1	693	77.9	9.04	2.47265e+07	1.52523e+07	2.4574e+08	1.77309e+07	2.81611e+07	6.81944e+07		3.41127e+07	0	0	0	0	0	0	#VALUE!	0	1.356	101.15	14
O80361	50S ribosomal protein L4, chloroplastic OS=Nicotiana tabacum GN=RPL4 PE=2 SV=1	50	11	36	11	1	282	31.2	6.65	1.63171e+08	1.46798e+08	1.33935e+08	6.47956e+07	6.34402e+07	2.02237e+08	1.14496e+08	7.23211e+08	0	0	0	0	0	0	0	0	7.66	100.41	11
V9TI00	12-oxophytodienoate reductase 3 OS=Nicotiana tabacum GN=opr3 PE=2 SV=1	30.8861	8	29	8	1	395	43.4	7.09	1.08377e+08	8.66049e+07	1.25974e+08	4.21747e+07	4.50148e+07	6.18235e+07	7.04132e+07	1.83507e+08	0	0	0	0	0	0	0	0	2.008	100.03	8
A0A076L4N7	Cytoplasmic ribosomal protein S13 OS=Nicotiana tabacum PE=2 SV=1	55.6291	10	35	10	1	151	17.1	10.39	2.25455e+08	3.2717e+08	1.38989e+08	1.47455e+08	5.75922e+07	1.41241e+08	81702300	4.93124e+08	0	0	0	0	0	0	0	0	18.953	98.78	10
Q5EH88	Senescence-specific cysteine protease OS=Nicotiana tabacum GN=CP1 PE=2 SV=2	25.2149	9	31	5	1	349	38.9	6.61	3.91719e+08	134864615	1.86568e+09	2.90158e+08	1.28494e+09		3.35575e+07		0	0	0	0	0	#VALUE!	0	#VALUE!	2.875	98.04	9
O24138	NtSar1 protein OS=Nicotiana tabacum GN=NtSAR1 PE=2 SV=1	52.8497	7	33	2	1	193	21.9	7.47	1.97633e+07		3.50648e+07		1.47622e+07		1.22502e+07	3.63485e+07	0	#VALUE!	0	#VALUE!	0	#VALUE!	0	0	3.642	97	7
P36182	Heat shock protein 82 (Fragment) OS=Nicotiana tabacum GN=HSP82 PE=2 SV=1	18.8377	9	36	2	1	499	58	5.15	2.86235e+08		2.66843e+08		170990274		7.57413e+07		0	#VALUE!	0	#VALUE!	0	#VALUE!	0	#VALUE!	1.738	96.66	9
A0A140G1Q0	ATP synthase CF0 A subunit OS=Nicotiana tabacum GN=atpI PE=3 SV=1	37.247	4	23	4	1	247	27	5.71	90980592	3.10437e+07	1.34076e+08	3.16889e+07	8.02243e+07	1.62722e+08	1.25262e+08	1.0246e+08	0	0	0	0	0	0	0	0	13.678	96.38	4
Q93X31	Putative beta5 proteasome subunit (Fragment) OS=Nicotiana tabacum GN=b5 PE=2 SV=1	83.3333	11	34	11	1	174	18.6	9.14	5.42427e+08	1.42026e+08	1.38791e+08	5.77525e+07	7.85924e+07	1.32412e+08	3.87063e+07	215882025	0	0	0	0	0	0	0	0	9	96.36	11
B5AQ04	Metacaspase type II (Fragment) OS=Nicotiana tabacum PE=2 SV=1	14.9038	5	29	5	1	416	45.6	4.97	6.81557e+07	9.13379e+07	1.94568e+07	1.08083e+08	4.9092e+07	1.05743e+08	4.87636e+07	4.52134e+07	0	0	0	0	0	0	0	0	0.995	94.66	5
A0A059TCI1	Cysteine proteinase inhibitor OS=Nicotiana tabacum GN=CYS6 PE=2 SV=1	44.898	5	32	2	1	98	10.8	6.07	4.36143e+08	3.8564e+08	2.66491e+08	1.82106e+08	382797014	177270893	2.513e+08	127987314	0	0	0	0	0	0	0	0	4.623	94.57	5
P29061	Basic endochitinase OS=Nicotiana tabacum PE=2 SV=1	31.9728	7	32	7	1	294	32.4	8.76	2.1273e+08	1.71357e+07	1.50657e+08	1.85813e+08	2.21377e+08	6.47354e+07	4.58229e+08	3.62873e+07	0	0	0	0	0	0	0	0	2.652	93.62	7
Q40519	Photosystem II 10 kDa polypeptide, chloroplastic OS=Nicotiana tabacum GN=PSBR PE=2 SV=1	19.1176	4	35	4	1	136	14.2	9.63	5.25361e+08	9.46594e+08		1.33808e+08	3.99905e+08	3.66881e+08	2.18726e+08	3.52338e+08	0	0	#VALUE!	0	0	0	0	0	12.895	93.25	4
Q9M7K8	S-adenosylmethionine synthase 1 OS=Nicotiana tabacum GN=SAMS1 PE=2 SV=1	38.2051	11	31	4	1	390	42.7	6.05						2.91891e+07		2.2749e+08	#VALUE!	#VALUE!	#VALUE!	#VALUE!	#VALUE!	0	#VALUE!	0	4.484	93.12	11
A0A076KXA0	Putative DNA repair protein RAD23-3-like protein OS=Nicotiana tabacum PE=2 SV=1	18.863	4	33	4	1	387	41.1	4.78	5.20632e+08	2.1149e+08	5.39035e+08	2.23271e+08	375158389	191203184	2.88254e+08	1.63361e+08	0	0	0	0	0	0	0	0	1.512	92.54	4
Q56S59	Phylloplanin OS=Nicotiana tabacum PE=1 SV=1	19.3333	2	29	2	1	150	15.3	8.98	82521558	43023698	1.62357e+09	6.64171e+08	1.5049e+09	1.10723e+09	5.55002e+08	1.6543e+09	0	0	0	0	0	0	0	0	4.623	92.01	2
A0A077D839	Fructokinase-2 OS=Nicotiana tabacum PE=2 SV=1	30.8869	7	27	2	1	327	35	6.25			1.80871e+08		8.79698e+07	4.0179e+07		3.46727e+07	#VALUE!	#VALUE!	0	#VALUE!	0	0	#VALUE!	0	1.404	91.54	7
G8FQI4	S-adenosylmethionine synthase (Fragment) OS=Nicotiana tabacum PE=2 SV=1	33.5505	9	31	1	1	307	33.3	6.68			434003720					1885578714	#VALUE!	#VALUE!	0	#VALUE!	#VALUE!	#VALUE!	#VALUE!	0	4.012	91.28	9
Q6SYB9	S-adenosylmethionine synthase 2 OS=Nicotiana tabacum GN=SAMS2 PE=2 SV=1	28.4615	9	30	2	1	390	42.6	6.14								4.42117e+07	#VALUE!	#VALUE!	#VALUE!	#VALUE!	#VALUE!	#VALUE!	#VALUE!	0	3.062	90.94	9
D2CNC7	Subtilase OS=Nicotiana tabacum GN=SBT1.4A PE=4 SV=1	13.8284	9	35	3	1	781	84.9	8.09	202474106	1.1593e+08	173301666	1.35098e+08	141715331	100930454			0	0	0	0	0	0	#VALUE!	#VALUE!	0.688	90.27	9
A0A9R6	Histone H4 OS=Nicotiana tabacum GN=NtH4 PE=2 SV=1	41.7476	5	32	5	1	103	11.4	11.47	5.59095e+08	592760191	1.50237e+08	1.93102e+08	109455926	2.34397e+08	1.6317e+08	5.59213e+08	0	0	0	0	0	0	0	0	13.678	89.93	5
A0A0N7CV06	Carotenoid cleavage dioxygenase 1-3 OS=Nicotiana tabacum GN=CCD1 PE=2 SV=1	15.2015	7	31	5	1	546	61	6.44	131031725	3.84608e+07	6.2222e+07	7.08879e+07	8.2762e+07	6.15251e+07	8.35148e+07		0	0	0	0	0	0	0	#VALUE!	0.84	89.8	7
E5L8B6	Plastid thioredoxin F OS=Nicotiana tabacum PE=2 SV=1	30.8571	5	28	5	1	175	19	8.79	4.8546e+08	2.5336e+08	243061371	1.99538e+08	2.7285e+08	3.3755e+06	1.93049e+08	1.8346e+08	0	0	0	0	0	0	0	0	3.329	89.11	5
O82702	V-type proton ATPase subunit G 1 OS=Nicotiana tabacum GN=VATG1 PE=3 SV=1	40.9091	5	27	5	1	110	12.3	6.32	1.75074e+08	1.95698e+08	86449526	5.97912e+07	173673518		1.97161e+08	1.26684e+08	0	0	0	0	0	#VALUE!	0	0	9	88.85	5
P69384	Cytochrome b559 subunit alpha OS=Nicotiana tabacum GN=psbE PE=3 SV=2	22.8916	2	33	2	1	83	9.4	4.94	1.13675e+09	2.11277e+09	1.54878e+08	7.08745e+08	2.57751e+09	6.60225e+08	2.21253e+09	7.39786e+08	0	0	0	0	0	0	0	0	1.512	88.7	2
Q8H0G7	Histone H2A OS=Nicotiana tabacum GN=A34 PE=2 SV=1	31.0811	4	32	4	1	148	15.5	10.61	1.42454e+09	5.05402e+08	6.68529e+08	5.21954e+08	6.01274e+08	4.44713e+08	3.73419e+08	9.10401e+08	0	0	0	0	0	0	0	0	4.179	87.99	4
A0A075F2G1	Gamma-glutamylhydrolase 2 OS=Nicotiana tabacum GN=GGH2 PE=2 SV=1	21.345	5	30	5	1	342	38.1	8.37	2.63669e+08	61061218	1.57616e+08	4.62513e+07	1.76335e+08	8.22326e+07	1.11626e+08	55736997	0	0	0	0	0	0	0	0	1.239	86.2	5
Q1KV12	Sinapyl alcohol dehydrogenase-like 1 OS=Nicotiana tabacum GN=SAD-L1 PE=2 SV=1	37.883	8	26	4	1	359	39.2	6.71	1.13077e+08	4.44793e+07	1.27873e+08	1.08409e+08	63328121	23464291	5.61171e+07		0	0	0	0	0	0	0	#VALUE!	3.437	86.18	8
Q76MF3	Calmodulin NtCaM11 OS=Nicotiana tabacum GN=NtCaM3 PE=2 SV=1	36.9128	5	25	5	1	149	16.8	4.27	197959688	6.34338e+07	211538700	1.51605e+07	1.97635e+08	369910554	9.97528e+07	3.1149e+08	0	0	0	0	0	0	0	0	4.012	86.07	5
A7WPL0	Putative reductase OS=Nicotiana tabacum GN=MC118 PE=2 SV=1	19.7531	5	28	5	1	405	44.1	8.09	6.1698e+07	2.50485e+07	4.05092e+07	7.74207e+07	1.18278e+08	4.08991e+07	9.36234e+07	1.7176e+08	0	0	0	0	0	0	0	0	0.701	85.88	5
A0A142G9A6	Small GTP-binding protein OS=Nicotiana tabacum PE=2 SV=1	52.8497	7	29	2	1	193	21.9	7.47							4.19317e+07	5.87941e+06	#VALUE!	#VALUE!	#VALUE!	#VALUE!	#VALUE!	#VALUE!	0	0	2.831	85.82	7
P36401	Glucan endo-1,3-beta-glucosidase, acidic isoform PR-Q' OS=Nicotiana tabacum PE=1 SV=1	32.7434	7	25	7	1	339	37	5.38	2.25899e+07		1.76447e+08	1.0415e+08	1.2779e+08	3.00365e+07	9.10466e+07		0	#VALUE!	0	0	0	0	0	#VALUE!	1.976	85.8	7
A0A076L2E7	3-desoxy-D-manno octulosonic acid-8-phosphate synthase OS=Nicotiana tabacum PE=2 SV=1	42.069	10	31	10	1	290	31.8	7.06	3.81173e+07	25418723	1.13697e+08	1.9077e+07	2.34918e+07	1.66651e+08	3.81841e+08	1.06007e+08	0	0	0	0	0	0	0	0	3.87	85.5	10
Q93X34	Proteasome subunit alpha type OS=Nicotiana tabacum GN=a7 PE=2 SV=1	39.3574	10	31	10	1	249	27.2	6.54	4.26501e+08	8.41308e+07	2.26617e+08	1.60485e+08	7.51749e+07		7.37214e+07	1.53965e+08	0	0	0	0	0	#VALUE!	0	0	6.627	85.49	10
P49627	60S ribosomal protein L13 OS=Nicotiana tabacum GN=RPL13 PE=2 SV=1	19.802	5	28	5	1	202	23.4	11.4	1.52809e+08	3.59057e+08	1.3787e+08	3.13172e+08		2.31741e+08	1.32782e+08	8.27723e+08	0	0	0	0	#VALUE!	0	0	0	2.162	85.26	5
A7U629	Chloroplast methionine sulfoxide reductase B2 OS=Nicotiana tabacum GN=MsrB2 PE=2 SV=1	33.3333	5	30	5	1	201	21.5	8.84	1.48266e+09	8.05346e+08	1372631770	1.0818e+09	1.13822e+09	6.81154e+08	2.16453e+08	7.73834e+08	0	0	0	0	0	0	0	0	1.154	84.42	5
A0A0A8J4Z6	Aminoacylase-1 OS=Nicotiana tabacum GN=NtACY PE=2 SV=1	14.3805	5	28	5	1	452	50.1	6.35	1.86565e+08	1.15061e+08	1.68919e+08	1.13959e+08	1.29782e+08	8.11516e+07	1.23445e+08	123052104	0	0	0	0	0	0	0	0	0.585	84.3	5
Q6TKR0	Ribosomal protein L3A OS=Nicotiana tabacum GN=RPL3A PE=2 SV=1	22.8792	10	31	2	1	389	44.4	10.08			7.57984e+07			1.76779e+07	15015580	1.49079e+07	#VALUE!	#VALUE!	0	#VALUE!	#VALUE!	0	0	0	1.346	83.55	10
Q40569	Ras-related GTP-binding protein OS=Nicotiana tabacum PE=2 SV=1	40.8867	6	30	4	1	203	22.4	5.43	1.38971e+08	6.15691e+07	2.26626e+07		1.05406e+08	7.08344e+07	4.68042e+07	1.65392e+08	0	0	0	#VALUE!	0	0	0	0	1.581	83.25	6
W8SRJ8	Citrate synthase OS=Nicotiana tabacum PE=2 SV=1	27.0059	10	25	10	1	511	56	8.87	122786118	1.63212e+06	2.47042e+08	6.8658e+07	9.97987e+07	2.2717e+07	5.40324e+07	2.72336e+07	0	0	0	0	0	0	0	0	1.555	81.96	10
D4P3S0	Sinapyl alcohol dehydrogenase 2 OS=Nicotiana tabacum GN=SAD2 PE=2 SV=1	32.312	8	25	4	1	359	39	6.74	3.09126e+08	181513319	168202186	6.4909e+07	1.37673e+08	7.21442e+07	2.18711e+08	6.73737e+08	0	0	0	0	0	0	0	0	3.217	81.92	8
A0A0R4X9V9	Mannose-binding lectin OS=Nicotiana tabacum GN=MBL3 PE=2 SV=1	33.2215	7	26	5	1	298	33.7	9.6	2.66056e+08	2.96914e+07	6.171e+07	6.13262e+07	2.22963e+07	5.67051e+07	5.15677e+07		0	0	0	0	0	0	0	#VALUE!	1.683	81.57	7
Q43792	1-aminocyclopropane-1-carboxylate oxidase OS=Nicotiana tabacum GN=ACO PE=2 SV=1	32.9154	7	28	3	1	319	36.2	5.41	2.06828e+07		1.15134e+08		31922321				0	#VALUE!	0	#VALUE!	0	#VALUE!	#VALUE!	#VALUE!	2.325	80.5	7
M9Q2A3	Starch synthase, chloroplastic/amyloplastic OS=Nicotiana tabacum GN=GBSS1 PE=2 SV=1	11.8893	7	27	2	1	614	67.3	7.12	28658597	1.17253e+07	215910299		90504025	3.82229e+07	50026281	3.54932e+07	0	0	0	#VALUE!	0	0	0	0	0.604	80.37	7
D6PZY8	RNA-binding glycine-rich protein OS=Nicotiana tabacum GN=RGP-3 PE=2 SV=1	34.0278	4	24	4	1	144	15.2	5.27	445189103	3.29059e+08	2.52611e+08	3.75423e+08	5.15097e+08	242669710	2.87497e+08	3.02907e+08	0	0	0	0	0	0	0	0	2.594	80.23	4
B8Y888	Kunitz trypsin inhibitor OS=Nicotiana tabacum PE=2 SV=1	46.4115	8	31	8	1	209	23.1	9.22	2.48486e+08	7.18959e+08	1.7888e+08	3.83656e+08	1.54673e+08	2.64405e+08	1.04992e+08	6.34977e+07	0	0	0	0	0	0	0	0	2.728	77.38	8
Q6TKQ9	Ribosomal protein L3B OS=Nicotiana tabacum GN=RPL3B PE=2 SV=1	17.8484	9	29	1	1	409	46.9	9.99				8.77705e+07		7.80732e+07			#VALUE!	#VALUE!	#VALUE!	0	#VALUE!	0	#VALUE!	#VALUE!	1.043	77.3	9
P08299	Pathogenesis-related protein 1A OS=Nicotiana tabacum PE=1 SV=1	32.7381	3	19	2	1	168	18.6	5.05			4.34673e+08	5.55914e+08			2.47802e+08		#VALUE!	#VALUE!	0	0	#VALUE!	#VALUE!	0	#VALUE!	9	77.25	3
Q9ZP87	Epoxide hydrolase OS=Nicotiana tabacum PE=2 SV=1	42.4437	10	29	10	1	311	35.4	5.25	2.09138e+08	2.21819e+07	4.58351e+08	1.51275e+08	1.16925e+08	1.48444e+08	170269264		0	0	0	0	0	0	0	#VALUE!	4.08	77.1	10
Q84UH4	Dehydroascorbate reductase OS=Nicotiana tabacum GN=DHAR PE=2 SV=1	44.8113	8	26	8	1	212	23.6	7.88	5.60242e+07		2.21545e+08	3.9224e+07	5.79692e+07	80483970	1.02113e+08	2.48759e+08	0	#VALUE!	0	0	0	0	0	0	5.105	77.1	8
P93344	Aldehyde dehydrogenase (NAD+) OS=Nicotiana tabacum GN=Aldh 2A PE=2 SV=1	15.8672	9	27	9	1	542	59.3	7.33	171303760		1.16668e+09	6.53914e+07	1.07391e+08	4.00911e+08	7.63996e+07	1.42719e+08	0	#VALUE!	0	0	0	0	0	0	0.931	76.99	9
Q40597	Tobacco W38/1 PR-1 pathogenesis-related protein OS=Nicotiana tabacum PE=3 SV=1	18.4783	2	19	1	1	184	20.4	5.97			600415507	814522686	364932976	52913347	2.76487e+08		#VALUE!	#VALUE!	0	0	0	0	0	#VALUE!	5.31	76.76	2
A0A140G1U8	Cytochrome b6-f complex subunit 4 OS=Nicotiana tabacum GN=petD PE=3 SV=1	10	2	27	2	1	160	17.4	7.18	369329347	204304659		292096484	2.13864e+08	5.68327e+08	8.18737e+08	6.52638e+08	0	0	#VALUE!	0	0	0	0	0	1.512	75.93	2
Q67C42	Glutamate dehydrogenase beta subunit (Fragment) OS=Nicotiana tabacum GN=gdh2 PE=2 SV=1	32.8814	6	26	3	1	295	31.4	5.64		19518327	1.84391e+07			3.04989e+07		1.04735e+07	#VALUE!	0	0	#VALUE!	#VALUE!	0	#VALUE!	0	2.162	74.75	6
Q93X37	Putative alpha5 proteasome subunit (Fragment) OS=Nicotiana tabacum GN=a5 PE=2 SV=1	39.4231	4	19	4	1	104	11.3	4.82	4.69578e+07	3.284e+07	9.72528e+07	5.31899e+07	9.81733e+07	3.16434e+07	6.84735e+07	4.01679e+07	0	0	0	0	0	0	0	0	6.197	74.13	4
A0A076KWG3	Transaldolase OS=Nicotiana tabacum PE=2 SV=1	37.246	10	25	10	1	443	48.5	6.32	3.22808e+09		2.84294e+08		2.38318e+09	1.56716e+08	9.7838e+08	2.65628e+08	0	#VALUE!	0	#VALUE!	0	0	0	0	1.207	73.39	10
G5ELZ2	FK506-binding protein OS=Nicotiana tabacum GN=FKBP62 PE=2 SV=1	17.452	9	23	9	1	573	63.7	5.27	1.44163e+08	4.46205e+07	1.55782e+08		141198553	8.34233e+07	40295604	9.53113e+07	0	0	0	#VALUE!	0	0	0	0	1.054	72.73	9
V9TLK1	Pectinesterase OS=Nicotiana tabacum PE=2 SV=1	34.7048	8	26	7	1	559	61	6.68	6.68898e+07	3.76617e+07	2.24555e+08	4.88136e+07	4.59452e+07	3.58748e+07	5.86542e+07		0	0	0	0	0	0	0	#VALUE!	1.346	72.02	8
Q9FSF6	Ribosomal protein L11-like (Fragment) OS=Nicotiana tabacum GN=rbl11-like PE=2 SV=1	33.7017	5	25	5	1	181	20.8	9.92	1.02237e+08	4.10634e+08	3.78223e+08	2.08136e+08	2.69694e+08	5.54813e+08	3.0067e+08	7.72679e+08	0	0	0	0	0	0	0	0	4.012	71.92	5
Q9XIY9	NtPRp27 OS=Nicotiana tabacum PE=2 SV=1	17.7686	4	27	4	1	242	27.4	9.28	1.31667e+08	8.21164e+07	2.25625e+08	2.45564e+08	2.84882e+08	6.80569e+07	1.10512e+08	3.4822e+07	0	0	0	0	0	0	0	0	1.154	71.73	4
D2CFI9	Leucine-rich repeat protein OS=Nicotiana tabacum GN=LRR1 PE=2 SV=1	26.0274	8	27	8	1	365	40.1	8.62	1.19719e+08	4.78945e+07	4.93613e+07	2.26693e+07	4.61898e+07	4.01189e+07	3.49955e+07	8.2637e+07	0	0	0	0	0	0	0	0	1.404	71.6	8
O80362	50S ribosomal protein L10, chloroplastic OS=Nicotiana tabacum GN=RPL10 PE=2 SV=1	37.8855	7	19	7	1	227	25.4	9.2		137094558	1.43499e+08	2.61929e+08	190146140	3.17894e+08		4.90603e+08	#VALUE!	0	0	0	0	0	#VALUE!	0	1.581	71.42	7
Q8W3J3	Ras-related protein RAB8-3 OS=Nicotiana tabacum GN=Rab8-3 PE=2 SV=1	37.963	7	26	1	1	216	24	7.83		1.45383e+07		1.69424e+07	27987910		33267165	26703442	#VALUE!	0	#VALUE!	0	0	#VALUE!	0	0	1.239	71.28	7
P93352	Elongation factor 2 (Fragment) OS=Nicotiana tabacum GN=EF2 PE=2 SV=1	27.933	4	23	2	1	179	19.9	5.49	2.37283e+08	8.78176e+07	3.66602e+08	1.56042e+08	1.66323e+08	1.41393e+08	9.36858e+07	2.14891e+08	0	0	0	0	0	0	0	0	1.848	70.8	4
E3W9Q3	Similar to T-phylloplanin OS=Nicotiana tabacum GN=T-phylloplanin 2b PE=2 SV=1	21.5686	2	21	1	1	153	15.7	9.61	81219688	76918847		1.20979e+07					0	0	#VALUE!	0	#VALUE!	#VALUE!	#VALUE!	#VALUE!	3.642	70.71	2
A0A0R4WFW8	Mannose-binding lectin OS=Nicotiana tabacum GN=MBL1 PE=2 SV=1	31.2081	7	23	6	1	298	34	9.64	2.31304e+08	6.07376e+07	95907364	1.8278e+08		8.50542e+07			0	0	0	0	#VALUE!	0	#VALUE!	#VALUE!	1.683	69.98	7
P06391	50S ribosomal protein L23, chloroplastic OS=Nicotiana tabacum GN=rpl23-A PE=1 SV=1	30.1075	3	24	3	1	93	10.8	10.83		2.55084e+07				3.57901e+07		1.83532e+08	#VALUE!	0	#VALUE!	#VALUE!	#VALUE!	0	#VALUE!	0	30.623	69.18	3
Q93X32	Putative beta4 proteasome subunit (Fragment) OS=Nicotiana tabacum GN=b4 PE=2 SV=1	50	8	29	8	1	134	14.5	6.93	528235832	152701265	5.7498e+08	1.91353e+08	2.47189e+08	1.85468e+08	2.39968e+08	1.94337e+08	0	0	0	0	0	0	0	0	6.943	68.92	8
Q42951	Glutamine synthetase OS=Nicotiana tabacum GN=Gln1-5 PE=2 SV=1	27.2472	7	21	6	1	356	39.2	5.58	3.37398e+08		1149720944		173187260	1.92396e+08	463629648	205236283	0	#VALUE!	0	#VALUE!	0	0	0	0	1.955	68.64	7
A0A077D830	Superoxide dismutase copper chaperone isoform 1 OS=Nicotiana tabacum PE=2 SV=1	24.9201	5	25	5	1	313	33.1	7.36	2.75134e+08	7.56018e+08	80132632	5.27064e+07	1.25228e+09		5.1363e+08	7.83427e+07	0	0	0	0	0	#VALUE!	0	0	0.874	68.45	5
Q43797	Inorganic pyrophosphatase OS=Nicotiana tabacum GN=ppa PE=2 SV=1	14.752	8	21	4	1	766	80	5.11			8.31718e+07	3.22917e+07		53334198		1.45628e+08	#VALUE!	#VALUE!	0	0	#VALUE!	0	#VALUE!	0	1.102	68.19	8
O82031	Oxygenase (Fragment) OS=Nicotiana tabacum GN=piox PE=2 SV=1	24.1058	11	23	11	1	643	73.4	6.62	1.30396e+08		2.08477e+08	1.28658e+08	99558069	6.93619e+07	1.28793e+08		0	#VALUE!	0	0	0	0	0	#VALUE!	1.075	67.58	11
A0A059TCI3	Cysteine proteinase inhibitor OS=Nicotiana tabacum GN=CYS7 PE=2 SV=1	48.9796	6	25	4	1	98	10.8	5.48	2.99979e+08	1.59865e+07	3.95089e+08	4.53107e+07	374095120	1.21113e+08	1.13406e+08	51607378	0	0	0	0	0	0	0	0	9	65.62	6
A0A097BTZ1	ATP-dependent Clp protease proteolytic subunit OS=Nicotiana tabacum PE=2 SV=1	15.0183	3	23	3	1	273	29.5	8.41	937693067	54988835	6.21478e+08	2.05481e+08	2.38629e+08	2.11071e+08	2.74981e+08	1.82833e+08	0	0	0	0	0	0	0	0	1.929	65.6	3
Q948X8	Methylthioribose-1-phosphate isomerase OS=Nicotiana tabacum GN=CIG2 PE=2 SV=1	20.0535	3	17	3	1	374	39.5	5.26	1.96235e+08	2.84776e+07	1.03435e+08	2.554e+07	4.34601e+07		4.36546e+07	5.94755e+07	0	0	0	0	0	#VALUE!	0	0	0.551	65.24	3
P07052	Pathogenesis-related protein R minor form OS=Nicotiana tabacum PE=2 SV=1	25.2212	4	22	1	1	226	24.5	5.53				23686954					#VALUE!	#VALUE!	#VALUE!	0	#VALUE!	#VALUE!	#VALUE!	#VALUE!	2.728	64.57	4
Q50LG5	Peroxidase OS=Nicotiana tabacum GN=NtPOX1 PE=2 SV=1	22.2222	6	21	1	1	360	38.7	7.81	2.16977e+08	8.15736e+07	4.05173e+08	5.72795e+08	7.01248e+08				0	0	0	0	0	#VALUE!	#VALUE!	#VALUE!	1.069	64.08	6
Q9SDW6	FtsZ-like protein 2 OS=Nicotiana tabacum PE=2 SV=1	34.6247	9	20	4	1	413	43.4	5.85			2.34267e+08	107261370		65377402	1.58905e+08	1.40412e+08	#VALUE!	#VALUE!	0	0	#VALUE!	0	0	0	2.162	64.04	9
O24157	Nascent polypeptide associated complex alpha chain (Fragment) OS=Nicotiana tabacum PE=2 SV=1	68.2927	2	21	2	1	41	4.2	5.11	2.05933e+08	4.48186e+08	403228624	383508958	4.39993e+08	2.89843e+08	290730639	2.99388e+08	0	0	0	0	0	0	0	0	99	63.92	2
A0A0N7AH70	Protein kinase family protein GCN2 OS=Nicotiana tabacum GN=GCN2 PE=2 SV=1	2.79553	2	21	2	1	1252	141.3	5.97	8.54094e+08	1129669723	4.59829e+09	1.1066e+09	7.7447e+08	1.78031e+09	1.66907e+09	3.65877e+08	0	0	0	0	0	0	0	0	0.105	63.81	2
H9CCI0	Hydroxyacyl-ACP dehydrase OS=Nicotiana tabacum GN=HD PE=2 SV=1	16.2896	3	24	3	1	221	24.6	8.82	3.12883e+08	1.74754e+08	2.87232e+08	212629084	2.31494e+08	1.14905e+08	8.2816e+07	7.60777e+07	0	0	0	0	0	0	0	0	0.931	63.75	3
A0A077DBL4	Calnexin-like protein OS=Nicotiana tabacum PE=2 SV=1	13.5436	7	21	7	1	539	61.3	4.87	2.93268e+08	2.48458e+08	81528341	145831926	1.27243e+08	7.14417e+07	149419290	1.85084e+08	0	0	0	0	0	0	0	0	0.778	63.15	7
Q93X35	Proteasome subunit alpha type (Fragment) OS=Nicotiana tabacum GN=a6 PE=2 SV=1	28.5714	4	23	4	1	161	17.7	8.41	4.41454e+08	1.44138e+08	3.28556e+08	1.31789e+08	3.31132e+08	1.65196e+08	9.99287e+07	145981704	0	0	0	0	0	0	0	0	2.162	63.04	4
Q8LSZ3	NADPH:protochlorophyllide oxidoreductase OS=Nicotiana tabacum GN=POR1 PE=2 SV=1	26.1965	7	19	6	1	397	42.8	9.23		25264993		1.151e+08		1.07233e+07		5.0881e+08	#VALUE!	0	#VALUE!	0	#VALUE!	0	#VALUE!	0	1.683	62.9	7
Q5CCT8	Phospholipase A2 OS=Nicotiana tabacum GN=t2pla2 PE=2 SV=1	15.2866	2	18	2	1	157	17	8.05	4.05931e+08	2.75888e+08	3.8153e+07	2.32205e+08	2.29566e+08	7.64947e+07	4.7275e+07	6781177	0	0	0	0	0	0	0	0	0.995	62.73	2
Q03666	Probable glutathione S-transferase OS=Nicotiana tabacum PE=2 SV=1	22.1719	8	25	4	1	221	25.8	5.8			3.68932e+08			59727613		18656717	#VALUE!	#VALUE!	0	#VALUE!	#VALUE!	0	#VALUE!	0	9	62.71	8
Q50LG4	Peroxidase OS=Nicotiana tabacum GN=NtPOX2 PE=2 SV=1	23.0556	7	19	2	1	360	38.5	6.54				169349122	1.21029e+08				#VALUE!	#VALUE!	#VALUE!	0	0	#VALUE!	#VALUE!	#VALUE!	1.336	62.24	7
Q9LW96	Inositol-3-phosphate synthase OS=Nicotiana tabacum PE=2 SV=1	28.6275	10	22	10	1	510	56.3	5.77			1.52254e+08		7.67467e+07		5.28671e+07	3.41533e+08	#VALUE!	#VALUE!	0	#VALUE!	0	#VALUE!	0	0	1.683	61.46	10
A0A059TCM2	Cysteine proteinase inhibitor OS=Nicotiana tabacum GN=CYS5 PE=2 SV=1	36.5854	5	21	5	1	123	13.4	9.99	1.85944e+08	188036449	3.22087e+08	2.25945e+08	4.99886e+08	1.25558e+08	1.34782e+08	1.61292e+08	0	0	0	0	0	0	0	0	3.217	61.31	5
O49908	Invertase inhibitor OS=Nicotiana tabacum PE=1 SV=1	43.3735	5	18	5	1	166	17.9	8.43	4.99722e+07	2.63313e+07	6.3921e+07	2.84238e+07	4.35249e+07	8.68917e+07	49747804		0	0	0	0	0	0	0	#VALUE!	4.012	61.02	5
W8R6U0	Argininosuccinate synthase OS=Nicotiana tabacum PE=2 SV=1	23.6253	8	18	8	1	491	53.9	6.57	4.37367e+07		1.32905e+07	2.21662e+07	9.41679e+07	15943364		8.69964e+07	0	#VALUE!	0	0	0	0	#VALUE!	0	0.968	60.96	8
P29345	40S ribosomal protein S6 (Fragment) OS=Nicotiana tabacum GN=RPS6 PE=2 SV=2	25.1256	4	21	4	1	199	22.6	10.71	1.1313e+08	1.31751e+08	195557238	320974171	112491041	2.64163e+08	124095018	3.88484e+08	0	0	0	0	0	0	0	0	1.154	60.74	4
O24131	Annexin OS=Nicotiana tabacum GN=X511 PE=2 SV=1	26.1146	8	20	1	1	314	35.8	5.25	3.45534e+07	5.5483e+07		3.46499e+07		5.97904e+07	1.05272e+08		0	0	#VALUE!	0	#VALUE!	0	0	#VALUE!	2.162	60.53	8
E7D4U5	Cysteine protease OS=Nicotiana tabacum GN=SAG12 PE=2 SV=1	19.1977	7	19	3	1	349	38.8	7.85	297840561		7.26093e+08		4.59738e+08		1.56445e+08		0	#VALUE!	0	#VALUE!	0	#VALUE!	0	#VALUE!	1.783	60.39	7
Q6IVK5	UDP-glucuronate decarboxylase 1 OS=Nicotiana tabacum PE=2 SV=1	22.449	5	20	3	1	343	38.7	7.55	3.47564e+07	2.57914e+07	1.09698e+08	3.80467e+07	4.36838e+07	3.23279e+07	4.1288e+07	2.19498e+07	0	0	0	0	0	0	0	0	0.778	60.07	5
Q8W3J4	Ras-related protein RAB8-1 OS=Nicotiana tabacum GN=Rab8-1 PE=2 SV=1	37.963	7	22	1	1	216	24	7.83							1.40064e+07		#VALUE!	#VALUE!	#VALUE!	#VALUE!	#VALUE!	#VALUE!	0	#VALUE!	1.239	59.94	7
Q9MBD6	Ntdin OS=Nicotiana tabacum GN=Ntdin PE=2 SV=1	24.3243	3	18	3	1	185	20.1	6.55	218493468	1.87934e+08	2.44314e+08	366854986	193929985	1.33816e+08	1.06691e+08	29134024	0	0	0	0	0	0	0	0	1.31	59.9	3
O48971	Aldose 1-epimerase OS=Nicotiana tabacum GN=GP40 PE=2 SV=1	22.4719	5	23	5	1	356	39.2	9.41	3.2136e+08	211237768	1.27689e+09	1.89656e+08	3.32745e+08	1.7404e+07	2.68122e+08	6.87417e+07	0	0	0	0	0	0	0	0	1.069	59.9	5
O04361	Prohibitin OS=Nicotiana tabacum PE=2 SV=1	34.4086	6	21	6	1	279	30.5	9.14	1.87119e+08	1.28999e+08	59879917	4.99955e+07	2.33778e+08	62396345	7.9941e+07	2.72026e+08	0	0	0	0	0	0	0	0	2.162	59.9	6
Q8VWF9	Ras-related protein RAB8-2 OS=Nicotiana tabacum GN=Rab8-4 PE=2 SV=1	37.963	7	22	1	1	216	24	7.83				7.11474e+06					#VALUE!	#VALUE!	#VALUE!	0	#VALUE!	#VALUE!	#VALUE!	#VALUE!	1.239	59.83	7
Q5XMB7	Peroxisomal acetoacetyl-coenzyme A thiolase OS=Nicotiana tabacum GN=AACT2 PE=2 SV=1	32.8502	8	20	7	1	414	42.9	9	3.73061e+07		1.0634e+08	2.8282e+07	4.21159e+07		19214675		0	#VALUE!	0	0	0	#VALUE!	0	#VALUE!	1.228	59.68	8
Q84QE6	Photosystem I reaction center subunit X psaK OS=Nicotiana tabacum PE=2 SV=1	43.0769	4	18	4	1	130	13.3	10.27	4.84679e+09	1.28927e+09	687054916	1.40235e+09	3.73976e+09	1.13931e+09	1.60168e+09	1.47176e+09	0	0	0	0	0	0	0	0	4.179	58.94	4
Q852R8	Pyruvate dehydrogenase E1 alpha subunit (Fragment) OS=Nicotiana tabacum GN=PDH E1a PE=2 SV=1	22.7941	4	22	4	1	136	14.7	6.79	4.89995e+08	1.70997e+08	5.20147e+08	1.75812e+08	334839968	1.06317e+08	2.84151e+08	9.42778e+07	0	0	0	0	0	0	0	0	5.813	58.45	4
A0A0A7AEZ2	Carotenoid cleavage dioxygenase 1-2 OS=Nicotiana tabacum GN=CCD1-2 PE=2 SV=1	18.0657	6	21	4	1	548	61.6	6.74	8.08198e+07		3.67731e+07			4.55851e+07			0	#VALUE!	0	#VALUE!	#VALUE!	0	#VALUE!	#VALUE!	0.501	58.33	6
A0A076FNJ9	Delta-aminolevulinic acid dehydratase OS=Nicotiana tabacum PE=2 SV=1	30.4651	11	21	11	1	430	46.8	7.36		9.92596e+08				5.11007e+07		4.23101e+08	#VALUE!	0	#VALUE!	#VALUE!	#VALUE!	0	#VALUE!	0	2.775	58.3	11
Q40556	Protein phosphatase 2A OS=Nicotiana tabacum PE=2 SV=1	30.3754	12	17	12	1	586	65.4	5.17	3.34415e+07	2.05069e+07	1.14557e+08		8.96181e+06		3.57279e+07	7.52223e+07	0	0	0	#VALUE!	0	#VALUE!	0	0	1.412	57.63	12
A0A076L2E2	Ribosomal protein S25 OS=Nicotiana tabacum PE=2 SV=1	29.9065	3	18	3	1	107	11.8	10.73		1.03777e+08	46254912	2.08422e+07	25012674	2.68493e+08	16358067	5.35814e+08	#VALUE!	0	0	0	0	0	0	0	9	57.5	3
H1AD87	ADP-ribosylation factor-like 8a OS=Nicotiana tabacum GN=NtARL8a PE=2 SV=1	23.913	3	18	3	1	184	20.5	8.43	2.18017e+08	1.07612e+08	2.83752e+07	9.30683e+07	1.45068e+08	7.77669e+07	1.28176e+08	100735672	0	0	0	0	0	0	0	0	0.874	56.93	3
P25317	Probable glutathione S-transferase parA OS=Nicotiana tabacum GN=PARA PE=2 SV=1	24.0909	7	24	5	1	220	25.2	6.07	5.01603e+07		3.14585e+08		2.05358e+08		1.62107e+08		0	#VALUE!	0	#VALUE!	0	#VALUE!	0	#VALUE!	2.384	56.84	7
M1EWG5	SKP1 protein OS=Nicotiana tabacum GN=skp1 PE=3 SV=1	21.9355	2	16	2	1	155	17.5	4.68	2.31322e+07	9.04582e+06	1.11814e+08	36672353	1.14641e+08	2.79806e+07	6.4897e+07	1.67503e+07	0	0	0	0	0	0	0	0	1.31	56.64	2
A0A076KWH0	Succinic semialdehyde dehydrogenase OS=Nicotiana tabacum PE=2 SV=1	19.9234	6	17	6	1	522	55.7	7.56	69373542		3.36847e+08	36069213	4.27316e+07	5.38127e+07	91128262		0	#VALUE!	0	0	0	0	0	#VALUE!	0.778	55.86	6
Q40521	Ras-related protein Rab11B OS=Nicotiana tabacum GN=RAB11B PE=2 SV=1	21.1982	4	21	3	1	217	24.2	5.74	1.41526e+08	5.71732e+07	1.50524e+08	39246054	9.2879e+07	1.31346e+08	207251958	8.46008e+07	0	0	0	0	0	0	0	0	0.719	55.82	4
Q9SPL9	Chloroplast 1-hydroxy-2-methyl-butenyl 4-diphosphate reductase OS=Nicotiana tabacum GN=ISPH PE=2 SV=2	32.684	12	19	12	1	462	51.7	5.95	1.56089e+08	103136987	3.38328e+08		1.79749e+08	1.12984e+08	1.46883e+08	5.28613e+07	0	0	0	#VALUE!	0	0	0	0	1.477	55.61	12
Q06BK4	Water channel protein OS=Nicotiana tabacum PE=2 SV=1	32.7526	5	16	1	1	287	30.8	8.16		4.35549e+07	3.28821e+08	1.58144e+08		2.36464e+08		5.82068e+08	#VALUE!	0	0	0	#VALUE!	0	#VALUE!	0	3.329	55.58	5
W8RFY2	Spermidine synthase OS=Nicotiana tabacum PE=2 SV=1	20.5797	6	18	6	1	345	38	5.12	1.43854e+08	5.74024e+07	2.75483e+08		2.35374e+07	4.93249e+07	8.08115e+07	1.38831e+08	0	0	0	#VALUE!	0	0	0	0	1.783	55.29	6
Q5DNZ7	Putative proline-rich protein (Fragment) OS=Nicotiana tabacum PE=2 SV=1	17.4359	3	23	3	1	195	20	8.84	4.27957e+09	3352552274	3.80813e+09	2.30193e+09	3.31959e+09	4.54865e+08	3954210693	1110668514	0	0	0	0	0	0	0	0	2.981	54.93	3
H2A0J7	2-carboxy-D-arabinitol 1-phosphate (CA1P) phosphatase OS=Nicotiana tabacum GN=c1pp PE=2 SV=1	14.9606	7	20	7	1	508	55.8	6.29	5.07843e+07	22817323	4.55726e+07		2.7308e+07	1.49349e+08	3.89311e+07	1.42388e+08	0	0	0	#VALUE!	0	0	0	0	0.711	54.83	7
Q07760	60S ribosomal protein L23 OS=Nicotiana tabacum GN=RPL23 PE=2 SV=1	59.2857	8	21	8	1	140	15	10.48	272070912	2.90709e+08	1.15041e+08	69112205	187835551	5.83639e+07		3.88166e+08	0	0	0	0	0	0	#VALUE!	0	11.589	53.97	8
H9CCH7	Beta-keto-ACP reductase OS=Nicotiana tabacum GN=KAR PE=2 SV=1	26.4615	6	17	6	1	325	34	9.41		4.35234e+07	166044809		1.09119e+08	1.41812e+08		1.09558e+08	#VALUE!	0	0	#VALUE!	0	0	#VALUE!	0	1.154	53.88	6
O24132	Annexin OS=Nicotiana tabacum GN=X671 PE=2 SV=1	30.5732	9	18	2	1	314	35.9	5.54		153044557					2.48829e+08		#VALUE!	0	#VALUE!	#VALUE!	#VALUE!	#VALUE!	0	#VALUE!	2.325	53.85	9
P62732	30S ribosomal protein S7, chloroplastic OS=Nicotiana tabacum GN=rps7-A PE=3 SV=1	42.5806	8	17	8	1	155	17.4	11.41		1.37595e+08		5.96456e+07		284087640	2.93724e+07	7.86694e+08	#VALUE!	0	#VALUE!	0	#VALUE!	0	0	0	7.111	53.64	8
P30359	Probable cinnamyl alcohol dehydrogenase 1 OS=Nicotiana tabacum GN=CAD14 PE=1 SV=1	20.4482	5	18	3	1	357	38.9	6.14	8.61018e+07	2.97909e+07	1.31784e+08	3.45073e+07	5.58878e+07	5.45375e+07	30214740	5.56766e+07	0	0	0	0	0	0	0	0	0.688	52.9	5
L7UU40	26S proteasome ATPase regulatory subunit 6 OS=Nicotiana tabacum GN=RPT6 PE=2 SV=1	12.7098	4	21	3	1	417	47.1	8.73	4.33229e+07	2.53666e+07	7.83397e+07	8.53157e+06	3.02004e+07				0	0	0	0	0	#VALUE!	#VALUE!	#VALUE!	0.468	52.78	4
A0A140G1V2	Ribosomal protein S8 OS=Nicotiana tabacum GN=rps8 PE=3 SV=1	30.597	3	14	3	1	134	15.8	11.28		5.19243e+07	8.83262e+07	7.82741e+07	6.3909e+07	3.16967e+07	2.71591e+07	6.92818e+07	#VALUE!	0	0	0	0	0	0	0	0.874	52.11	3
P06359	30S ribosomal protein S4, chloroplastic OS=Nicotiana tabacum GN=rps4 PE=3 SV=1	29.8507	6	22	6	1	201	23.4	10.71		2.60897e+07		8.10783e+07		1.25642e+08	2.29277e+07	144184928	#VALUE!	0	#VALUE!	0	#VALUE!	0	0	0	3.125	51.84	6
P06382	50S ribosomal protein L14, chloroplastic OS=Nicotiana tabacum GN=rpl14 PE=3 SV=2	49.1803	6	18	6	1	122	13.6	8.51	1.47632e+07	4.68125e+07		3.66175e+07	5.57599e+06	8.5379e+07	1.47561e+07	2.10552e+08	0	0	#VALUE!	0	0	0	0	0	5.31	51.84	6
Q08940	Ribonucleoprotein (Fragment) OS=Nicotiana tabacum PE=2 SV=1	26.3699	7	20	7	1	292	32.2	4.96	2.07837e+08	1.12894e+08	1.58135e+08	8.71013e+07	1.24116e+08		1.02151e+08	1.57668e+08	0	0	0	0	0	#VALUE!	0	0	1.738	51.63	7
O04362	Mitogen-activated protein kinase OS=Nicotiana tabacum GN=NtSIPK PE=2 SV=1	17.5573	5	16	5	1	393	45.1	5.86	6.19563e+07		2.61841e+08		3.76612e+07	3.52086e+07	1.59412e+07	2.88402e+07	0	#VALUE!	0	#VALUE!	0	0	0	0	1.228	51.42	5
P06357	30S ribosomal protein S3, chloroplastic OS=Nicotiana tabacum GN=rps3 PE=3 SV=1	38.9908	7	18	7	1	218	25.1	9.7	1.09526e+07	4.4839e+07		1.95506e+07	1.60796e+07	4.59492e+07		2.6232e+08	0	0	#VALUE!	0	0	0	#VALUE!	0	2.162	51.17	7
Q5ZQU1	6,7-dimethyl-8-ribityllumazine synthase OS=Nicotiana tabacum PE=2 SV=1	17.1053	5	19	5	1	228	24.4	7.97	2.36595e+08	6.02653e+07	1.84741e+08	6.97696e+07	1.181e+08	1.43797e+08	1.61167e+08		0	0	0	0	0	0	0	#VALUE!	2.455	50.82	5
A0A140G1X6	30S ribosomal protein S15 OS=Nicotiana tabacum GN=rps15 PE=3 SV=1	55.1724	10	16	10	1	87	10.4	10.7						1.02692e+08		2.70467e+08	#VALUE!	#VALUE!	#VALUE!	#VALUE!	#VALUE!	0	#VALUE!	0	67.129	49.77	10
Q5D4P9	Cinnamyl alcohol dehydrogenase 1 OS=Nicotiana tabacum GN=CAD1-1 PE=2 SV=1	23.839	6	17	6	1	323	35.5	6.93	3.15824e+08	5.82261e+07	9.08476e+07	1.16125e+08	1.21459e+08	192434130	1.80783e+08	1.29232e+08	0	0	0	0	0	0	0	0	1.254	49.43	6
I1V1X6	Putative beta-D-xylosidase OS=Nicotiana tabacum PE=2 SV=1	10.493	7	18	7	1	791	87.2	7.15	1.66754e+08	4.83292e+07		3.73203e+07	1.40813e+08	1.53561e+07	86270150	1.9445e+07	0	0	#VALUE!	0	0	0	0	0	0.409	47.98	7
A0A140G1T9	Ribosomal protein S18 OS=Nicotiana tabacum GN=rps18 PE=3 SV=1	36.6337	6	17	6	1	101	12	11.91	2.4025e+07	49306732			64757406	2.41838e+08	52421702	3.30192e+08	0	0	#VALUE!	#VALUE!	0	0	0	0	9	47.95	6
Q8GU19	G-protein beta-subunit/auxin-regulated protein (Fragment) OS=Nicotiana tabacum GN=arcA PE=4 SV=1	65.625	3	14	1	1	64	7.1	9.7	7.39944e+07		4.71739e+07		60912622	40789716	3.72512e+07	5.29819e+07	0	#VALUE!	0	#VALUE!	0	0	0	0	9	47.51	3
A0M8Z2	Granule-bound starch synthase (Fragment) OS=Nicotiana tabacum GN=GBSSI PE=4 SV=1	19.1617	6	17	1	1	334	37.4	8.12			59140841		2.01229e+07				#VALUE!	#VALUE!	0	#VALUE!	0	#VALUE!	#VALUE!	#VALUE!	1.069	46.09	6
Q6QND2	Putative pyridoxine biosynthesis protein OS=Nicotiana tabacum GN=Pdx2 PE=2 SV=1	27.49	6	14	6	1	251	27.1	5.81	2.89659e+07		2.0775e+08		1.53616e+08		5.41017e+07	5.20634e+07	0	#VALUE!	0	#VALUE!	0	#VALUE!	0	0	2.162	44.79	6
S4TH40	PDGLP1 (Fragment) OS=Nicotiana tabacum PE=2 SV=1	10.9091	2	14	2	1	220	23.4	9.19	8.81167e+08	1.16072e+07		3.09086e+08		1.18718e+08	3.06453e+08	17222448	0	0	#VALUE!	0	#VALUE!	0	0	0	1.31	43.59	2
A0M8Z1	Granule-bound starch synthase (Fragment) OS=Nicotiana tabacum GN=GBSSI PE=4 SV=1	14.3713	5	16	1	1	334	37.4	7.66			135766670				1.26213e+07		#VALUE!	#VALUE!	0	#VALUE!	#VALUE!	#VALUE!	0	#VALUE!	0.833	43.24	5
O65855	Glucose-6-phosphate 1-dehydrogenase OS=Nicotiana tabacum PE=2 SV=1	14.8728	6	16	2	1	511	58.5	6.42			9.02941e+07			4.10381e+07	4.03056e+07		#VALUE!	#VALUE!	0	#VALUE!	#VALUE!	0	0	#VALUE!	0.565	43.17	6
A0A077DCK6	UCP protein OS=Nicotiana tabacum PE=2 SV=1	8.88158	3	15	3	1	304	32.6	9.41	3.29778e+08	1.12992e+08	7.33684e+08	2.65758e+07	3.53013e+08	1.33105e+07	5.76329e+08	3.73248e+08	0	0	0	0	0	0	0	0	0.35	42.97	3
Q40568	Phosphate translocator OS=Nicotiana tabacum PE=2 SV=1	16.7082	3	13	3	1	401	43.7	9.55	682750489	255249579	778856006	9.69297e+08	2.08315e+08	5.44474e+08	2172479605	1.10249e+09	0	0	0	0	0	0	0	0	0.848	42.52	3
Q9ZR45	Alpha-N-acetylglucosaminidase OS=Nicotiana tabacum PE=2 SV=1	8.87793	6	15	6	1	811	93.4	6.8	1.19927e+08	3.31046e+07	7.06561e+07	3.10744e+07	6.11055e+07	2.54618e+07		9206764	0	0	0	0	0	0	#VALUE!	0	0.359	42.35	6
Q9FXS7	EIG-I24 protein OS=Nicotiana tabacum GN=EIG-I24 PE=2 SV=1	16.9683	6	17	6	1	442	50	6.14	42483878	13739265	1.71063e+08	4.39327e+07			3.96329e+07	1.16821e+07	0	0	0	0	#VALUE!	#VALUE!	0	0	0.931	42.02	6
Q43798	Inorganic pyrophosphatase OS=Nicotiana tabacum GN=ppa PE=2 SV=1	13.7255	7	12	3	1	765	80.2	5.15								1.37309e+08	#VALUE!	#VALUE!	#VALUE!	#VALUE!	#VALUE!	#VALUE!	#VALUE!	0	0.743	41.85	7
Q9ZWS3	Chitinase 134 OS=Nicotiana tabacum GN=Chn134 PE=3 SV=1	14.3396	2	10	2	1	265	29.2	8.65	1.32696e+08	1.44616e+08	2.65928e+08	1.43117e+08	1.09932e+08	2.03761e+08	104300595	2.5997e+08	0	0	0	0	0	0	0	0	0.389	41.01	2
Q6BDB4	Phosphotransferase OS=Nicotiana tabacum GN=Hxk7 PE=2 SV=1	8.04829	3	12	3	1	497	53.8	6.55	7.40084e+07	2.90913e+07	6.87667e+07	3.18363e+07	9.31309e+07	45046181	6.94764e+07	6.00799e+07	0	0	0	0	0	0	0	0	0.292	40.83	3
D4P3S3	Sinapyl alcohol dehydrogenase-like 5 OS=Nicotiana tabacum GN=SAD-L5 PE=2 SV=1	15.5989	4	11	1	1	359	39	6.24		3.15813e+07							#VALUE!	0	#VALUE!	#VALUE!	#VALUE!	#VALUE!	#VALUE!	#VALUE!	0.778	40.51	4
A0A075F2H1	CONSTANS interacting protein 3 OS=Nicotiana tabacum GN=CIP3 PE=2 SV=1	41.0714	3	11	3	1	112	12	7.97			207934911	5.7571e+07	1.44839e+08	1.1361e+08	8.81069e+07	9.06891e+07	#VALUE!	#VALUE!	0	0	0	0	0	0	9	40.1	3
A0A140G1T2	Cytochrome b559 subunit beta OS=Nicotiana tabacum GN=psbF PE=3 SV=1	87.1795	2	13	2	1	39	4.5	10.74	1.88012e+09	1.48725e+09	3.18099e+08		93276486	6.07648e+08		2.8063e+07	0	0	0	#VALUE!	0	0	#VALUE!	0	30.623	40.04	2
Q42966	Bifunctional nitrilase/nitrile hydratase NIT4B OS=Nicotiana tabacum GN=NIT4B PE=2 SV=1	26.4368	5	13	5	1	348	37.5	5.43	3.9718e+07	1.33856e+07	8.19522e+07	2.32701e+07	4.48152e+07	3.07145e+07	2.71799e+07	1.31712e+07	0	0	0	0	0	0	0	0	0.968	39.81	5
Q9LLF0	Putative plastid division protein (Fragment) OS=Nicotiana tabacum PE=2 SV=1	25.8741	3	14	1	1	143	14.8	5.21		19736657			1.64547e+08		121369075		#VALUE!	0	#VALUE!	#VALUE!	0	#VALUE!	0	#VALUE!	1.783	39.68	3
Q84RD7	ZIP OS=Nicotiana tabacum PE=2 SV=2	26.1456	8	12	8	1	371	43.4	6.46								1.88907e+08	#VALUE!	#VALUE!	#VALUE!	#VALUE!	#VALUE!	#VALUE!	#VALUE!	0	1.61	39.5	8
O50038	Short chain alcohol dehydrogenase OS=Nicotiana tabacum GN=SCANT PE=2 SV=1	30.9859	7	15	7	1	284	29.8	6.64		3.0313e+07	2.78676e+08		4.72248e+07	2.50441e+08	67812839		#VALUE!	0	0	#VALUE!	0	0	0	#VALUE!	1.955	39.48	7
Q42942	Uridine 5'-monophosphate synthase (Fragment) OS=Nicotiana tabacum GN=PYR5-6 PE=2 SV=1	23.2104	7	13	7	1	461	49.7	7.72			2.50875e+08			5.27337e+07		2.62993e+07	#VALUE!	#VALUE!	0	#VALUE!	#VALUE!	0	#VALUE!	0	0.817	39.11	7
Q94IA7	GDP-D-mannose pyrophosphorylase OS=Nicotiana tabacum GN=GMPase PE=2 SV=1	23.5457	7	16	7	1	361	39.5	6.54	2.53681e+07	62447246		3.60487e+07	3.49702e+07	2.71407e+07	36053381	1.38805e+08	0	0	#VALUE!	0	0	0	0	0	1.228	38.25	7
C0SUC5	Progesterone 5beta reductase-A OS=Nicotiana tabacum GN=Nt-5beta-POR-A PE=2 SV=1	11.8252	5	13	5	1	389	43.9	5.69	61899635		2.64873e+08	3.27028e+07	9.5219e+07	1.57904e+07		27739299	0	#VALUE!	0	0	0	0	#VALUE!	0	0.778	37.92	5
A0A075F1U5	Protein tyrosine phosphatase OS=Nicotiana tabacum GN=ptpkis1 PE=2 SV=1	17.1123	6	14	6	1	374	41.8	5.21	4.32692e+08	3.10133e+07	2.63384e+08	68705616	1.53106e+08	1.1745e+07		2.92464e+07	0	0	0	0	0	0	#VALUE!	0	0.778	37.86	6
A0A0R4WFE9	Proteinase inhibitor OS=Nicotiana tabacum GN=PI-1 PE=2 SV=1	14.8438	3	13	3	1	128	14.4	9.29		1.80926e+08	277637998	442143418	8.45425e+08	530650366	157794924	85213311	#VALUE!	0	0	0	0	0	0	0	2.162	37.61	3
Q9SBI4	Protoporphyrinogen oxidase PX-1 OS=Nicotiana tabacum PE=2 SV=1	14.5985	6	14	6	1	548	59.2	9.11	48031515	1.57706e+07	5.07913e+07	4.88878e+07		69062235	3.07754e+07	1.41838e+08	0	0	0	0	#VALUE!	0	0	0	0.638	37.47	6
W0KML3	Ubiquitin conjugating enzyme OS=Nicotiana tabacum PE=2 SV=1	24.4792	3	9	3	1	192	21.1	5	2.70822e+08	3.56108e+07	80066074	1.84202e+07	6.92757e+07		36516777		0	0	0	0	0	#VALUE!	0	#VALUE!	0.701	37.34	3
P93365	Glycosyltransferase OS=Nicotiana tabacum GN=IS5a PE=2 SV=1	12.1849	4	16	3	1	476	53.6	6.07	2.19881e+07		6.11539e+07				33210567	1.37684e+07	0	#VALUE!	0	#VALUE!	#VALUE!	#VALUE!	0	0	0.551	36.54	4
A0A140G1V7	Ribosomal protein S19 OS=Nicotiana tabacum GN=rps19 PE=3 SV=1	40.2174	4	14	4	1	92	10.4	10.4	3.03019e+07	54611195		34805512	3.838e+07	1.72962e+08	2.57466e+07	3.50063e+08	0	0	#VALUE!	0	0	0	0	0	5.31	36.47	4
A0A0A8WHB3	Aquaporin PIP1 2b OS=Nicotiana tabacum PE=2 SV=1	36.9338	6	11	2	1	287	30.8	8.63			316554063					202596656	#VALUE!	#VALUE!	0	#VALUE!	#VALUE!	#VALUE!	#VALUE!	0	3.329	36.32	6
L8B431	Allene oxyde synthase OS=Nicotiana tabacum GN=AOS PE=2 SV=1	12.2605	5	14	5	1	522	58.9	8.13	9.41041e+07	1.23584e+07		2.81029e+07	1.59088e+07	31370239	3.84682e+07		0	0	#VALUE!	0	0	0	0	#VALUE!	0.54	36.13	5
A0A140G1Y5	Ribosomal protein S12 OS=Nicotiana tabacum GN=rps12 PE=3 SV=1	37.3984	4	11	4	1	123	13.8	11.58				4.12729e+07		5.70212e+07		4.31452e+08	#VALUE!	#VALUE!	#VALUE!	0	#VALUE!	0	#VALUE!	0	9	35.56	4
A0A076FN11	Glucose-6-phosphate isomerase OS=Nicotiana tabacum GN=GPI PE=2 SV=1	15.8451	7	13	7	1	568	62.8	7.06	43708224		7.49431e+07	4.44147e+07	1.77272e+06	2.98517e+07		3.31229e+07	0	#VALUE!	0	0	0	0	#VALUE!	0	0.565	34.82	7
A0A097BTW6	Mitochondrial-like betaine aldehyde dehydrogenase 2 OS=Nicotiana tabacum PE=2 SV=1	21.627	7	12	6	1	504	55.4	5.25			5.42019e+08					1.35441e+08	#VALUE!	#VALUE!	0	#VALUE!	#VALUE!	#VALUE!	#VALUE!	0	1.649	34.81	7
P49026	Guanine nucleotide-binding protein subunit beta-like protein OS=Nicotiana tabacum GN=ARCA PE=2 SV=1	18.0982	5	15	3	1	326	35.9	6.86	3.64728e+07		7.89511e+08		821688320	1.0266e+08		5.18874e+08	0	#VALUE!	0	#VALUE!	0	0	#VALUE!	0	0.688	34.66	5
P25998	60S ribosomal protein L8 OS=Nicotiana tabacum GN=RPL8 PE=2 SV=1	18.8462	4	13	1	1	260	28.2	10.81						4.72871e+07		253563972	#VALUE!	#VALUE!	#VALUE!	#VALUE!	#VALUE!	0	#VALUE!	0	1.448	34.65	4
O65854	Glucose-6-phosphate 1-dehydrogenase OS=Nicotiana tabacum PE=2 SV=1	15.098	6	13	2	1	510	58.4	6.76			6.57951e+07						#VALUE!	#VALUE!	0	#VALUE!	#VALUE!	#VALUE!	#VALUE!	#VALUE!	0.585	34.41	6
Q76G13	Nitrite reductase OS=Nicotiana tabacum GN=nii2 PE=2 SV=1	6.13288	4	15	1	1	587	65.8	7.28			3.70824e+07			15818580			#VALUE!	#VALUE!	0	#VALUE!	#VALUE!	0	#VALUE!	#VALUE!	0.283	34.36	4
Q1W375	Phosphomannomutase OS=Nicotiana tabacum PE=2 SV=1	23.4127	6	10	6	1	252	28.6	6.05			6.08693e+07					1.58657e+08	#VALUE!	#VALUE!	0	#VALUE!	#VALUE!	#VALUE!	#VALUE!	0	1.581	34.31	6
P93349	Probable xyloglucan endotransglucosylase/hydrolase protein OS=Nicotiana tabacum GN=XTH PE=2 SV=1	31.5254	8	13	8	1	295	33.9	8.44		34335869				4.74173e+07	90882611	2.52733e+08	#VALUE!	0	#VALUE!	#VALUE!	#VALUE!	0	0	0	2.162	34.3	8
A0A0D3QSL6	60S ribosomal protein L17 OS=Nicotiana tabacum GN=RPL17 PE=2 SV=1	14.9425	3	15	3	1	174	19.7	10.11	4.84442e+07	146175052	2.45031e+07	61795244	9.32337e+07	1.02676e+08	3.72743e+07	1.73756e+08	0	0	0	0	0	0	0	0	0.995	33.91	3
P30155	50S ribosomal protein L27, chloroplastic OS=Nicotiana tabacum GN=RPL27 PE=1 SV=1	38.5475	5	11	5	1	179	19.7	10.35			674569788			1.61664e+08		4.27442e+08	#VALUE!	#VALUE!	0	#VALUE!	#VALUE!	0	#VALUE!	0	2.455	33.88	5
Q40540	Pit2 protein OS=Nicotiana tabacum GN=pit2 PE=2 SV=1	56.5217	4	13	4	1	92	10	5.15	3.99903e+08	261385890	92529530	223616172	228322628	1.64769e+08	5.32573e+07	8.52874e+07	0	0	0	0	0	0	0	0	2.728	33.73	4
Q8LK72	Non-specific lipid-transfer protein OS=Nicotiana tabacum GN=NtLTP1 PE=2 SV=1	38.5965	6	13	4	1	114	11.7	8.65					1055818916	1.01004e+07	1.33932e+08	1232710611	#VALUE!	#VALUE!	#VALUE!	#VALUE!	0	0	0	0	4.995	33.52	6
W8S2M6	UDP-sulfoquinovose synthase OS=Nicotiana tabacum PE=2 SV=1	16.4241	4	11	4	1	481	53.4	8.19			2.46273e+08		1.45455e+08	9.15946e+07	280769665	1.00781e+08	#VALUE!	#VALUE!	0	#VALUE!	0	0	0	0	0.585	32.96	4
U3PVV5	EF1 protein OS=Nicotiana tabacum PE=2 SV=1	38.1526	5	9	5	1	249	28.6	6.29	6.02597e+07				2.39898e+07				0	#VALUE!	#VALUE!	#VALUE!	0	#VALUE!	#VALUE!	#VALUE!	0.896	32.92	5
A0A0A8WH07	Aquaporin PIP2 7a OS=Nicotiana tabacum PE=2 SV=1	19.0141	2	8	1	1	284	30.5	8.92			4.50683e+07			9.00777e+07		4.38099e+08	#VALUE!	#VALUE!	0	#VALUE!	#VALUE!	0	#VALUE!	0	1.031	32.7	2
A0A068BIS3	Tocopherol cyclase OS=Nicotiana tabacum GN=TC PE=2 SV=1	12.4756	5	12	5	1	513	57.4	6.62	7.85447e+07				6.82086e+07	2.01022e+07	4.98655e+07		0	#VALUE!	#VALUE!	#VALUE!	0	0	0	#VALUE!	0.487	32.13	5
Q6RKB4	Cyclase OS=Nicotiana tabacum PE=3 SV=1	17.5585	7	12	7	1	598	69.7	6.13	2.31278e+07	4.30486e+07			3.6386e+07		72163606	1.42305e+08	0	0	#VALUE!	#VALUE!	0	#VALUE!	0	0	0.624	31.96	7
Q40522	Ras-related protein Rab11D OS=Nicotiana tabacum GN=RAB11D PE=2 SV=1	27.027	3	11	2	1	222	24.5	6.8	1.18201e+08		4.55708e+07				82633730		0	#VALUE!	0	#VALUE!	#VALUE!	#VALUE!	0	#VALUE!	0.468	31.89	3
A0A059XN47	Polygalacturonase inhibitor protein OS=Nicotiana tabacum PE=2 SV=1	6.34441	2	11	2	1	331	37.6	8.56	2.56966e+08	199346978	91679188	1.8323e+08	2.15008e+08		2.09535e+08		0	0	0	0	0	#VALUE!	0	#VALUE!	0.274	31.78	2
A7U630	Chloroplast methionine sulfoxide reductase B1 (Fragment) OS=Nicotiana tabacum GN=MsrB1 PE=2 SV=1	27.6923	6	12	6	1	195	21.4	8.98	59375725	2.44221e+07	5.50766e+07	4.55145e+07	5.04458e+07	3.48398e+07			0	0	0	0	0	0	#VALUE!	#VALUE!	2.831	31.63	6
O24149	Caffeoyl-CoA O-methyltransferase 2 OS=Nicotiana tabacum GN=CCOAOMT2 PE=2 SV=1	20.6612	2	11	2	1	242	27.2	5.66	726490522	1.39802e+08	5.33142e+08		174404473	2.60604e+08	162471053	1.07308e+07	0	0	0	#VALUE!	0	0	0	0	0.719	31.36	2
A0A076FQ13	CONSTANS interacting protein 2a OS=Nicotiana tabacum GN=CIP2a PE=2 SV=1	18.2609	4	12	4	1	230	25.3	5.36	1.04339e+08	1.13727e+08	5.02909e+07	1.09469e+08	1.17237e+08	4.8117e+07	4.37729e+07		0	0	0	0	0	0	0	#VALUE!	2.162	31.22	4
W8SVJ4	Indole-3-glycerol phosphate synthase OS=Nicotiana tabacum PE=2 SV=1	22.0297	6	12	6	1	404	44.4	5.77			141309350	6.31368e+06	393613904	4.5296e+07	41747304	8.02292e+07	#VALUE!	#VALUE!	0	0	0	0	0	0	0.61	31.12	6
Q5K4L4	Villin 2 (Fragment) OS=Nicotiana tabacum GN=vln2 PE=2 SV=1	20.5769	7	11	7	1	520	56.7	5.96	1.8007e+08		2.09611e+07		7.38916e+07	73795440		2.8433e+07	0	#VALUE!	0	#VALUE!	0	0	#VALUE!	0	0.848	30.92	7
Q9M7J4	MAR-binding filament-like protein 1-1 OS=Nicotiana tabacum GN=MFP1-1 PE=2 SV=1	5.95568	4	12	4	1	722	82.1	5.45		35565141		6.29896e+07	2.21109e+08	171616552	7.2522e+07	106472891	#VALUE!	0	#VALUE!	0	0	0	0	0	0.202	30.7	4
D6PZY6	RNA-binding glycine-rich protein OS=Nicotiana tabacum GN=RGP-1b PE=2 SV=1	26.3514	4	12	2	1	148	14.6	5.63								9.65692e+07	#VALUE!	#VALUE!	#VALUE!	#VALUE!	#VALUE!	#VALUE!	#VALUE!	0	2.594	30.67	4
A0A077DBL0	Xyloglucan-specific fungal endoglucanase inhibitor protein OS=Nicotiana tabacum PE=2 SV=1	16.9336	4	8	4	1	437	46.7	7.99	7.39105e+07	8.28286e+07		64095580	55598558	4.36131e+07			0	0	#VALUE!	0	0	0	#VALUE!	#VALUE!	0.52	30.48	4
Q40525	Nt-rab6 protein OS=Nicotiana tabacum GN=Nt-rab6 PE=2 SV=1	18.2692	3	13	3	1	208	23	6.77		4.02537e+07	115565564	26944145	6.65457e+07	3.09674e+07	9.2536e+07	57072258	#VALUE!	0	0	0	0	0	0	0	0.468	30.27	3
A0A0A8WK03	Aquaporin PIP1 2a OS=Nicotiana tabacum PE=2 SV=1	32.7526	5	9	1	1	287	30.8	8.41			5.44055e+07						#VALUE!	#VALUE!	0	#VALUE!	#VALUE!	#VALUE!	#VALUE!	#VALUE!	2.981	30.07	5
Q6RJS4	Beta-cyanoalanine synthase (Fragment) OS=Nicotiana tabacum PE=2 SV=1	21.3115	2	11	2	1	122	13.3	8.69	32664430	114485186		1.15191e+08		1.92249e+08	1.60325e+08	277004640	0	0	#VALUE!	0	#VALUE!	0	0	0	1.683	29.98	2
A9CR77	N-like protein OS=Nicotiana tabacum GN=NL-C26 PE=2 SV=1	2.74678	2	13	1	1	1165	133.5	7.31	2.60276e+09	2.01768e+09	1.52719e+09	1206699508	2289130112	2.04604e+08	2776916512		0	0	0	0	0	0	0	#VALUE!	0.061	29.85	2
Q8VZH4	Tetratricoredoxin OS=Nicotiana tabacum PE=2 SV=1	7.25389	2	10	2	1	386	42.9	6.38	6.21889e+07	3.84427e+07			57995429	3.02239e+07		2.24592e+07	0	0	#VALUE!	#VALUE!	0	0	#VALUE!	0	0.186	29.74	2
A2SXR4	Uricase OS=Nicotiana tabacum PE=2 SV=1	17.2638	4	12	4	1	307	34.7	8.31		2.14132e+07	7.34399e+07	2.67819e+07	4.15678e+07	1.92321e+07	2.85281e+07	2.00406e+07	#VALUE!	0	0	0	0	0	0	0	0.668	29.43	4
Q93X30	Proteasome subunit beta type (Fragment) OS=Nicotiana tabacum GN=b6 PE=2 SV=1	13.5417	3	10	3	1	192	20.9	7.66		304763926	6.05687e+08	389304496	450650396	1.53676e+08		1.33359e+08	#VALUE!	0	0	0	0	0	#VALUE!	0	0.874	29.4	3
H9CCI2	Acyl-carrier-protein S-malonyltransferase OS=Nicotiana tabacum GN=MT PE=2 SV=1	32.1782	7	11	7	1	404	43.2	8.65			1.4345e+09		1.9951e+07		33478183	1.3799e+08	#VALUE!	#VALUE!	0	#VALUE!	0	#VALUE!	0	0	1.31	29.4	7
Q006P9	Malic enzyme OS=Nicotiana tabacum PE=2 SV=2	9.50156	4	10	3	1	642	70.5	6.57			9.91571e+07					4.03487e+07	#VALUE!	#VALUE!	0	#VALUE!	#VALUE!	#VALUE!	#VALUE!	0	0.274	29.26	4
A0A077D837	Glutathione synthetase OS=Nicotiana tabacum PE=2 SV=1	22.1622	9	10	9	1	555	61.8	6.43			4.97355e+08			3.66986e+07			#VALUE!	#VALUE!	0	#VALUE!	#VALUE!	0	#VALUE!	#VALUE!	0.874	29.09	9
Q589Y0	Malonyltransferase OS=Nicotiana tabacum GN=mat1 PE=1 SV=1	16.3355	6	10	6	1	453	50.7	6.9	1.35424e+07		6.58197e+07		9.70185e+06	1.26108e+07			0	#VALUE!	0	#VALUE!	0	0	#VALUE!	#VALUE!	0.957	28.86	6
A0A0A8WHB9	Aquaporin PIP2 6a OS=Nicotiana tabacum PE=2 SV=1	22.6148	3	7	2	1	283	30.4	8.73								1.05365e+08	#VALUE!	#VALUE!	#VALUE!	#VALUE!	#VALUE!	#VALUE!	#VALUE!	0	2.162	28.86	3
Q852T0	Vacuolar processing enzyme-3 OS=Nicotiana tabacum GN=NtVPE-3 PE=2 SV=1	7.27651	3	9	2	1	481	53.2	6.1	118378904		129294200		1.04293e+08		4.1873e+07		0	#VALUE!	0	#VALUE!	0	#VALUE!	0	#VALUE!	0.35	28.54	3
Q946G3	Small GTPase Rab2 OS=Nicotiana tabacum GN=Rab2 PE=2 SV=1	36.4929	6	11	6	1	211	23.2	7.36	1.43687e+08		4.10578e+07		96236183	67609346	1.44966e+07	1.6681e+07	0	#VALUE!	0	#VALUE!	0	0	0	0	1.254	28.38	6
Q76MG1	Dehydrin (Fragment) OS=Nicotiana tabacum GN=NtERD10C PE=2 SV=1	11.0577	3	11	3	1	208	23.6	5.8	4.13001e+07	48426214	35212508		8.46717e+07	5.13865e+07	1.92049e+07		0	0	0	#VALUE!	0	0	0	#VALUE!	0.778	28.31	3
Q03682	Luminal-binding protein 2 (Fragment) OS=Nicotiana tabacum GN=BIP2 PE=2 SV=1	13.3562	5	12	1	1	292	32.2	4.61								6155643	#VALUE!	#VALUE!	#VALUE!	#VALUE!	#VALUE!	#VALUE!	#VALUE!	0	0.833	28.11	5
Q67C43	Glutamate dehydrogenase alpha subunit (Fragment) OS=Nicotiana tabacum GN=gdh1 PE=2 SV=1	19.322	3	7	3	1	295	31.6	5.12	8.41709e+06		1.50932e+08	4.4299e+07	5.95499e+07				0	#VALUE!	0	0	0	#VALUE!	#VALUE!	#VALUE!	0.585	27.75	3
Q6T7F0	SAICAR synthetase OS=Nicotiana tabacum GN=purC PE=2 SV=1	12.5313	4	11	4	1	399	45.3	6.84	116251231		1.05674e+08		7.72889e+07		4.70568e+07	1.47148e+07	0	#VALUE!	0	#VALUE!	0	#VALUE!	0	0	0.407	27.3	4
Q40581	EF-1-alpha-related GTP-binding protein OS=Nicotiana tabacum GN=SUP1 PE=2 SV=1	7.96117	4	11	4	1	515	57.1	5.34	91449522	42934051	1.36875e+08		7.37577e+07	2.04839e+07		5.32255e+07	0	0	0	#VALUE!	0	0	#VALUE!	0	0.301	27.27	4
V9TLJ9	12-oxophytodienoate reductase 1 OS=Nicotiana tabacum GN=OPR1 PE=2 SV=1	13.2626	4	10	4	1	377	41.9	6.54	4.84336e+07	1.38405e+07	9.42543e+07	21031661	25977823		2.56262e+07		0	0	0	0	0	#VALUE!	0	#VALUE!	0.468	27.24	4
Q5M9T3	NADH dehydrogenase subunit 9 OS=Nicotiana tabacum GN=nad9 PE=3 SV=2	21.0526	3	11	3	1	190	22.9	6.55	86632551	69371303		47466427	73729868	4.46472e+07	111099904	4.92983e+07	0	0	#VALUE!	0	0	0	0	0	0.848	27.22	3
P93768	Probable 26S proteasome non-ATPase regulatory subunit 3 OS=Nicotiana tabacum GN=21D7 PE=2 SV=1	18.2377	7	10	7	1	488	55.5	8.79			35450486	8.84511e+06				3.47193e+07	#VALUE!	#VALUE!	0	0	#VALUE!	#VALUE!	#VALUE!	0	0.607	27.05	7
A0A0A8WHC1	Aquaporin PIP2 9a OS=Nicotiana tabacum PE=2 SV=1	17.0732	2	7	1	1	287	30.7	7.84			84495725	109985640					#VALUE!	#VALUE!	0	0	#VALUE!	#VALUE!	#VALUE!	#VALUE!	0.931	27.01	2
Q42954	Pyruvate kinase, cytosolic isozyme OS=Nicotiana tabacum PE=2 SV=1	21.6535	7	10	7	1	508	55.1	6.84			2.85317e+08			251247034		5.1582e+07	#VALUE!	#VALUE!	0	#VALUE!	#VALUE!	0	#VALUE!	0	0.693	26.97	7
X5CS07	Pyruvate kinase OS=Nicotiana tabacum PE=2 SV=1	11.0895	5	10	5	1	514	55.6	6.86	52210473	25029909	2.40822e+08			9.59986e+07			0	0	0	#VALUE!	#VALUE!	0	#VALUE!	#VALUE!	0.453	26.93	5
Q0MW94	1-deoxy-D-xylulose-5-phosphate reductoisomerase OS=Nicotiana tabacum GN=DXR PE=2 SV=1	23.8901	8	10	8	1	473	51.3	6.48	1.53227e+07		4.89722e+07					1.46397e+08	0	#VALUE!	0	#VALUE!	#VALUE!	#VALUE!	#VALUE!	0	0.848	26.4	8
W8SVK3	Digalactosyldiacylglycerol synthase 1 OS=Nicotiana tabacum PE=2 SV=1	9.78121	2	10	2	1	777	88.1	7.09		1.36507e+09	9.94321e+09	1.05842e+09	393325253		7.64273e+08		#VALUE!	0	0	0	0	#VALUE!	0	#VALUE!	0.096	25.95	2
E2F3S8	G-strand specific single-stranded telomere-binding protein 1 OS=Nicotiana tabacum GN=GTBP1 PE=2 SV=1	10.1156	3	10	3	1	346	36.2	8.75	3.17133e+07	3.46307e+07		28880412	2.27944e+07	4.35151e+07		4.26002e+07	0	0	#VALUE!	0	0	0	#VALUE!	0	0.413	25.89	3
Q02764	50S ribosomal protein L24, chloroplastic OS=Nicotiana tabacum GN=RPL24 PE=1 SV=1	24.5989	4	10	4	1	187	20.7	9.79						75221435		1.61158e+08	#VALUE!	#VALUE!	#VALUE!	#VALUE!	#VALUE!	0	#VALUE!	0	2.162	25.89	4
A0A024AX02	Glycosyltransferase OS=Nicotiana tabacum PE=2 SV=1	12.5523	3	8	3	1	478	52.5	6.34	3.9993e+07		74204003	3.16484e+08	3.15002e+07		3.63532e+08		0	#VALUE!	0	0	0	#VALUE!	0	#VALUE!	0.445	25.48	3
A1Y9I8	Chloroplast post-illumination chlorophyll fluorescence increase protein OS=Nicotiana tabacum PE=2 SV=1	7.58123	2	9	2	1	277	29.9	5.47	1.64677e+08	1.08137e+08	6.90761e+07	8.32206e+07	6.5113e+07	1.12185e+08	5.12022e+07	91102788	0	0	0	0	0	0	0	0	0.359	25.27	2
P93377	40S ribosomal protein S14 (Fragment) OS=Nicotiana tabacum GN=RPS14 PE=2 SV=1	34.8485	3	9	3	1	66	7	11.91	1.11486e+09			756843968	827104964	9.90275e+08		2.8415e+09	0	#VALUE!	#VALUE!	0	0	0	#VALUE!	0	9	25.12	3
P93393	Ubiquitin activating enzyme E1 OS=Nicotiana tabacum GN=UBA1 PE=2 SV=1	8.7963	7	8	7	1	1080	120.2	5.58			2.14826e+08					5.31376e+07	#VALUE!	#VALUE!	0	#VALUE!	#VALUE!	#VALUE!	#VALUE!	0	0.328	25.04	7
P40691	Auxin-induced protein PCNT115 OS=Nicotiana tabacum PE=2 SV=1	21.8241	5	9	5	1	307	33.8	7.44			2.11209e+08			8.01948e+07	4.7759e+07		#VALUE!	#VALUE!	0	#VALUE!	#VALUE!	0	0	#VALUE!	0.968	24.89	5
D3W9H9	Geranylgeranyl diphosphate synthase OS=Nicotiana tabacum GN=GGPPS2 PE=2 SV=1	23.2877	7	8	5	1	365	39.9	6.61					6.79381e+07			1.99369e+08	#VALUE!	#VALUE!	#VALUE!	#VALUE!	0	#VALUE!	#VALUE!	0	1.081	23.88	7
Q8W3Z6	Cytosolic phosphoglucomutase (Fragment) OS=Nicotiana tabacum GN=NtCPGM PE=2 SV=1	25.6098	3	8	3	1	82	9	10.17	618855761	185357363	613922749			2.16266e+08	4.69552e+08	1.44706e+08	0	0	0	#VALUE!	#VALUE!	0	0	0	2.981	23.81	3
P49214	40S ribosomal protein S9 (Fragment) OS=Nicotiana tabacum GN=RPS9 PE=2 SV=1	36.3636	2	8	2	1	77	8.6	10.62	182563546	91789993		88150518		92654066		328250660	0	0	#VALUE!	0	#VALUE!	0	#VALUE!	0	4.623	23.55	2
Q40534	PAR-C (Fragment) OS=Nicotiana tabacum GN=parC PE=4 SV=1	27.3684	4	9	2	1	95	11.1	5.22			2.25624e+08	1.93892e+07			1.37127e+08	44866589	#VALUE!	#VALUE!	0	0	#VALUE!	#VALUE!	0	0	9	23.09	4
Q9M7A8	LRR receptor-like protein kinase OS=Nicotiana tabacum PE=2 SV=1	5.71429	3	8	3	1	945	101.7	7.09	4.27496e+07	1.49853e+07		3.54834e+07	2.74994e+07				0	0	#VALUE!	0	0	#VALUE!	#VALUE!	#VALUE!	0.17	22.9	3
A0A140G1V6	Ribosomal protein L22 OS=Nicotiana tabacum GN=rpl22 PE=3 SV=1	31.6129	4	9	4	1	155	17.8	9.85						3.02626e+08		3.42673e+08	#VALUE!	#VALUE!	#VALUE!	#VALUE!	#VALUE!	0	#VALUE!	0	2.162	22.88	4
A0A077DBL7	Fructokinase OS=Nicotiana tabacum PE=2 SV=1	4.87179	2	9	1	1	390	42.1	7.15				3.0366e+07			148424894		#VALUE!	#VALUE!	#VALUE!	0	#VALUE!	#VALUE!	0	#VALUE!	0.212	22.77	2
A0A075EZS9	Osmotin-like protein OS=Nicotiana tabacum GN=LOC543971 PE=2 SV=1	26.5873	6	8	6	1	252	26.9	7.61								5.26912e+08	#VALUE!	#VALUE!	#VALUE!	#VALUE!	#VALUE!	#VALUE!	#VALUE!	0	2.455	22.75	6
Q6IVK4	Putative UDP-glucuronate decarboxylase 2 OS=Nicotiana tabacum PE=2 SV=1	9.53757	3	9	1	1	346	39.1	8.21								3.20043e+07	#VALUE!	#VALUE!	#VALUE!	#VALUE!	#VALUE!	#VALUE!	#VALUE!	0	0.65	22.73	3
Q8RU71	Glucosyltransferase OS=Nicotiana tabacum GN=NtGT2 PE=2 SV=1	17.8723	5	7	5	1	470	52.8	5.8			1.58104e+08		5.28572e+07				#VALUE!	#VALUE!	0	#VALUE!	0	#VALUE!	#VALUE!	#VALUE!	0.585	22.42	5
G9BRR3	Heme oxygenase 1 OS=Nicotiana tabacum GN=HO1 PE=2 SV=1	19.7842	4	10	3	1	278	32.3	8.41	2.67567e+08		420310453		2.35891e+08	1.07172e+08	215110640	2.23447e+07	0	#VALUE!	0	#VALUE!	0	0	0	0	0.492	22.18	4
A7VMF1	Histone H3 OS=Nicotiana tabacum GN=NthisH3.1 PE=2 SV=1	16.9118	3	10	3	1	136	15.3	11.3	2.31628e+08			9.80149e+07	7.41682e+07	1.45042e+08	6.00634e+07		0	#VALUE!	#VALUE!	0	0	0	0	#VALUE!	1.683	22.09	3
A0A140G1V4	Ribosomal protein L16 OS=Nicotiana tabacum GN=rpl16 PE=3 SV=1	37.3134	4	8	4	1	134	15.2	11.88		39697463						5.76145e+08	#VALUE!	0	#VALUE!	#VALUE!	#VALUE!	#VALUE!	#VALUE!	0	4.623	22.04	4
A0A0A8WH05	Aquaporin PIP2 4a OS=Nicotiana tabacum PE=2 SV=1	17.4216	2	5	1	1	287	30.7	8.07			25619140						#VALUE!	#VALUE!	0	#VALUE!	#VALUE!	#VALUE!	#VALUE!	#VALUE!	0.778	21.87	2
Q5D4P8	Cinnamyl alcohol dehydrogenase 1 OS=Nicotiana tabacum GN=CAD1-7 PE=2 SV=1	6.42202	2	8	2	1	327	35.8	7.02		9.41216e+07	76086648	8.06841e+07		178382631	1.46129e+08	98240318	#VALUE!	0	0	0	#VALUE!	0	0	0	0.292	21.86	2
W8SGD9	2-C-methyl-D-erythritol 2,4-cyclodiphosphate synthase OS=Nicotiana tabacum PE=2 SV=1	12.987	2	9	2	1	231	24.7	7.97	87690510	59656561	9.51616e+07	7.5378e+07	1.25634e+08	7.23924e+07	9.53827e+07	1.53883e+08	0	0	0	0	0	0	0	0	0.468	21.75	2
Q0WX55	Putative quinolinate phosphirobosyltransferase OS=Nicotiana tabacum GN=QPT1 PE=2 SV=1	12.2857	4	8	4	1	350	37.9	7.17			8.9112e+07		9.93259e+07	2.81024e+07	5.75451e+07	3.46878e+07	#VALUE!	#VALUE!	0	#VALUE!	0	0	0	0	0.557	21.67	4
P23547	Glucan endo-1,3-beta-glucosidase, acidic isoform GI9 OS=Nicotiana tabacum GN=PR2 PE=1 SV=1	18.3673	4	7	4	1	343	37.7	5.3			2.10734e+08	9.25748e+07			1.15205e+08		#VALUE!	#VALUE!	0	0	#VALUE!	#VALUE!	0	#VALUE!	0.931	21.56	4
U3PHS9	Chorismate synthase OS=Nicotiana tabacum GN=CS1 PE=2 SV=1	7.48299	2	7	2	1	441	47.8	7.93	26645673		5.89709e+07		1.29627e+07		1.85185e+07	6.50993e+07	0	#VALUE!	0	#VALUE!	0	#VALUE!	0	0	0.28	21.45	2
Q9ZP35	Alpha-expansin (Fragment) OS=Nicotiana tabacum GN=Nt-EXPA5 PE=2 SV=1	8.03213	2	8	2	1	249	26.6	8.07	3.17753e+08	1.95105e+08		2.61215e+08	90589910	1.00062e+08			0	0	#VALUE!	0	0	0	#VALUE!	#VALUE!	2.981	21.22	2
Q589Y3	Glycosyltransferase OS=Nicotiana tabacum GN=NtGT4 PE=2 SV=1	22.9839	6	7	6	1	496	54.9	5.69			1.33551e+08						#VALUE!	#VALUE!	0	#VALUE!	#VALUE!	#VALUE!	#VALUE!	#VALUE!	0.817	21.09	6
Q45KF8	Fatty acid hydroperoxide lyase OS=Nicotiana tabacum PE=2 SV=1	7.64588	3	8	3	1	497	55.7	8.29			40858488		42636564	2.04108e+08	1.32777e+08	198206847	#VALUE!	#VALUE!	0	#VALUE!	0	0	0	0	0.334	20.94	3
Q6T7F3	5-phosphoribosyl-1-pyrophosphate amidotransferase OS=Nicotiana tabacum GN=purF PE=3 SV=1	6.45724	3	8	3	1	573	62.1	6.24	3.60141e+07		3.54396e+07	34485685	5.88512e+07		34779270		0	#VALUE!	0	0	0	#VALUE!	0	#VALUE!	0.194	20.91	3
A0A140G1X3	NADH-quinone oxidoreductase subunit I OS=Nicotiana tabacum GN=ndhI PE=3 SV=1	13.7725	2	8	2	1	167	19.5	6.3	44852698	3.76261e+07		67123911		93240360	8.05622e+07		0	0	#VALUE!	0	#VALUE!	0	0	#VALUE!	0.468	20.49	2
P93364	Glycosyltransferase OS=Nicotiana tabacum GN=IS10a PE=2 SV=1	4.62185	2	9	1	1	476	53.4	6.27								55529413	#VALUE!	#VALUE!	#VALUE!	#VALUE!	#VALUE!	#VALUE!	#VALUE!	0	0.245	19.94	2
E5KCJ8	Ycf3-interacting protein 1, chloroplastic OS=Nicotiana tabacum PE=1 SV=2	17.4905	4	7	4	1	263	29.6	4.64	3.62912e+07	2.90666e+07	2.21106e+07			38534427		45197126	0	0	0	#VALUE!	#VALUE!	0	#VALUE!	0	1.154	19.9	4
Q5MA26	Uncharacterized protein OS=Nicotiana tabacum GN=orf25(atp4) PE=4 SV=2	19.1919	2	6	2	1	198	22.6	9.74	5.24972e+07	19557834				4.50172e+07	3.41196e+07	9.59315e+07	0	0	#VALUE!	#VALUE!	#VALUE!	0	0	0	0.468	19.85	2
A9ZMI9	Flavanone 3-hydroxylase OS=Nicotiana tabacum GN=NtF3H PE=2 SV=1	17.3442	3	7	3	1	369	41.3	6.28			5.80843e+07				1.65068e+07	5.30997e+07	#VALUE!	#VALUE!	0	#VALUE!	#VALUE!	#VALUE!	0	0	0.202	19.77	3
Q941H9	RNA-binding protein OS=Nicotiana tabacum PE=2 SV=1	20.5776	3	6	3	1	277	28.3	4.77	72947739			5.4727e+07	1.00655e+08	1.59515e+07		2.14624e+07	0	#VALUE!	#VALUE!	0	0	0	#VALUE!	0	0.995	19.72	3
Q9FPL3	Phosphoribosylaminoimidazolecarboxamide formyltransferase/IMP cyclohydrolase OS=Nicotiana tabacum GN=purH PE=2 SV=1	13.0719	5	7	5	1	612	66.4	7.12			1.3726e+08			2.49649e+07		2.23009e+07	#VALUE!	#VALUE!	0	#VALUE!	#VALUE!	0	#VALUE!	0	0.438	19.65	5
Q94IF1	Glycosyltransferase OS=Nicotiana tabacum GN=NTGT1b PE=2 SV=1	13.5699	4	5	4	1	479	53.4	5.38			6.0876e+07		1.76084e+07		7.01683e+06		#VALUE!	#VALUE!	0	#VALUE!	0	#VALUE!	0	#VALUE!	0.52	19.49	4
A0A077D9P5	DWARF1/DIMINUTO OS=Nicotiana tabacum PE=2 SV=1	8.15603	3	6	3	1	564	65.9	6.68						1.60867e+08		9.91557e+07	#VALUE!	#VALUE!	#VALUE!	#VALUE!	#VALUE!	0	#VALUE!	0	0.374	19.3	3
Q33DL3	Chalcone--flavonone isomerase OS=Nicotiana tabacum GN=CHI PE=2 SV=1	20.9016	4	7	4	1	244	26.4	5.1			5.70024e+07		2.46555e+07			5.80588e+07	#VALUE!	#VALUE!	0	#VALUE!	0	#VALUE!	#VALUE!	0	0.778	19.12	4
Q8RXH5	Osmotic stress-activated protein kinase OS=Nicotiana tabacum GN=OSAK PE=2 SV=1	10.9551	3	7	3	1	356	41.1	5.92		2.21414e+07	150340459		4.84793e+07	70087610		9.211e+07	#VALUE!	0	0	#VALUE!	0	0	#VALUE!	0	0.318	18.97	3
Q6IVK7	UDP-glucose 6-dehydrogenase OS=Nicotiana tabacum PE=2 SV=1	13.3945	5	6	5	1	545	61	6.93			1.39e+08					1.62121e+08	#VALUE!	#VALUE!	0	#VALUE!	#VALUE!	#VALUE!	#VALUE!	0	0.324	18.85	5
Q8L6J9	Putative carbamoyl phosphate synthase large subunit OS=Nicotiana tabacum GN=CT4 PE=2 SV=1	8.1463	6	8	6	1	1203	132	5.91	19164712		7.09261e+07					3.85127e+07	0	#VALUE!	0	#VALUE!	#VALUE!	#VALUE!	#VALUE!	0	0.233	18.46	6
A0A140G1R9	NADH-quinone oxidoreductase subunit B OS=Nicotiana tabacum GN=ndhK PE=3 SV=1	21.0526	3	6	3	1	247	27.9	8.98						1.87761e+07	22385752	2.42916e+07	#VALUE!	#VALUE!	#VALUE!	#VALUE!	#VALUE!	0	0	0	1.154	18.14	3
A0A077D7Q3	Cytoplasmic asparagine-tRNA ligase 1 OS=Nicotiana tabacum PE=2 SV=1	13.5739	6	7	6	1	582	64.9	6.57			1.42374e+08			14374626		3.03796e+08	#VALUE!	#VALUE!	0	#VALUE!	#VALUE!	0	#VALUE!	0	0.425	17.8	6
P29060	Acidic endochitinase OS=Nicotiana tabacum PE=1 SV=1	23.0241	3	6	3	1	291	31.3	5.15			132767829	89818214	122149518	77861895	2.37009e+08		#VALUE!	#VALUE!	0	0	0	0	0	#VALUE!	1.154	17.49	3
P24805	Stem-specific protein TSJT1 OS=Nicotiana tabacum GN=TSJT1 PE=2 SV=1	28.1879	3	7	3	1	149	17	6.8	9.3296e+06	2.79865e+07	3.69037e+07	2.26506e+07	9.19964e+06	8.22658e+07			0	0	0	0	0	0	#VALUE!	#VALUE!	1.154	17.48	3
A0A075EYT4	Acyl-coenzyme A oxidase OS=Nicotiana tabacum PE=2 SV=1	13.4036	5	6	5	1	664	74.3	7.96			9.65526e+07			24880830		25544702	#VALUE!	#VALUE!	0	#VALUE!	#VALUE!	0	#VALUE!	0	0.299	17.43	5
U3PIW7	Beta-galactosidase OS=Nicotiana tabacum GN=TBG1 PE=2 SV=1	3.21046	3	7	3	1	841	93.6	7.09	1.42324e+08			2.13801e+08	3.02284e+07	173029384	2.10317e+07	3.62354e+07	0	#VALUE!	#VALUE!	0	0	0	0	0	0.166	17.36	3
Q6TXM4	Plasma membrane ATPase OS=Nicotiana tabacum GN=nha1 PE=2 SV=2	5.88854	5	7	5	1	951	104.6	6.43						2.47052e+08		4.60237e+08	#VALUE!	#VALUE!	#VALUE!	#VALUE!	#VALUE!	0	#VALUE!	0	0.238	17.36	5
Q9SQ56	RGG repeats nuclear RNA binding protein A (Fragment) OS=Nicotiana tabacum GN=RggA PE=2 SV=1	16.0535	3	6	3	1	299	32.4	6.05		106114354		5.32468e+07	42758392	137541685		6.31696e+07	#VALUE!	0	#VALUE!	0	0	0	#VALUE!	0	0.501	17.33	3
A0A0R4WFQ1	Mannose-binding lectin OS=Nicotiana tabacum GN=MBL2 PE=2 SV=1	11.745	3	7	1	1	298	33.6	9.33	7.36407e+07			27890636					0	#VALUE!	#VALUE!	0	#VALUE!	#VALUE!	#VALUE!	#VALUE!	0.413	17.29	3
A0A075QPA9	Eukaryotic initiation factor iso4E OS=Nicotiana tabacum PE=2 SV=1	20	3	6	3	1	195	22.4	6.01	138045165	6.95719e+07	1.05921e+08						0	0	0	#VALUE!	#VALUE!	#VALUE!	#VALUE!	#VALUE!	0.701	17.24	3
J7EQB2	Methylenetetrahydrofolate reductase OS=Nicotiana tabacum PE=2 SV=1	13.4454	6	6	1	1	595	67.4	5.82								1.22634e+07	#VALUE!	#VALUE!	#VALUE!	#VALUE!	#VALUE!	#VALUE!	#VALUE!	0	0.425	17.21	6
A0A0K0XR73	WD-40 repeat containing protein OS=Nicotiana tabacum GN=ATG18c PE=2 SV=1	9.10273	2	7	2	1	769	83.6	7.53	1953996854	2.15886e+09	7.44276e+09	5.31601e+08	628559421	1.15141e+09	683547056		0	0	0	0	0	0	0	#VALUE!	0.119	16.87	2
P49098	Cytochrome b5 OS=Nicotiana tabacum PE=2 SV=1	38.9706	3	6	3	1	136	15	5.11		2.88649e+07			15578497		6.20523e+07	34910366	#VALUE!	0	#VALUE!	#VALUE!	0	#VALUE!	0	0	1.512	16.85	3
Q5DT22	CMV 1a interacting protein 1 OS=Nicotiana tabacum PE=2 SV=1	21.4092	5	6	5	1	369	41.5	6.81				20562975		1.9047e+07		4.46567e+07	#VALUE!	#VALUE!	#VALUE!	0	#VALUE!	0	#VALUE!	0	0.931	16.64	5
A0A075EYP9	Translation initiation factor IF1 OS=Nicotiana tabacum GN=infA PE=2 SV=1	14.7436	3	5	3	1	156	17.4	10.43	8.4024e+07	4.12506e+07				3.96956e+07			0	0	#VALUE!	#VALUE!	#VALUE!	0	#VALUE!	#VALUE!	1.154	16.54	3
Q93X33	Putative beta 3 proteasome subunit (Fragment) OS=Nicotiana tabacum GN=b3 PE=2 SV=1	17.9775	2	5	2	1	178	19.8	5.24			1.94817e+08			9.42536e+07		103572021	#VALUE!	#VALUE!	0	#VALUE!	#VALUE!	0	#VALUE!	0	1.683	16.42	2
J7EPU9	Methylenetetrahydrofolate reductase OS=Nicotiana tabacum PE=2 SV=1	13.9496	6	6	1	1	595	67.4	5.73								7.50922e+06	#VALUE!	#VALUE!	#VALUE!	#VALUE!	#VALUE!	#VALUE!	#VALUE!	0	0.425	16.38	6
A0A076KWG4	CLB1 OS=Nicotiana tabacum PE=2 SV=1	5.01931	2	5	2	1	518	55.9	8.1	3.12626e+08		40560908	4.98676e+07	1.17674e+08				0	#VALUE!	0	0	0	#VALUE!	#VALUE!	#VALUE!	0.186	16.38	2
G3CCC0	Copal-8-ol diphosphate hydratase, chloroplastic OS=Nicotiana tabacum GN=CPS2 PE=1 SV=1	9.601	4	5	4	1	802	93.2	5.8			1.2707e+07					2.58656e+07	#VALUE!	#VALUE!	0	#VALUE!	#VALUE!	#VALUE!	#VALUE!	0	0.194	16.26	4
A0A140G1P4	Ribosomal protein S16 OS=Nicotiana tabacum GN=rps16 PE=3 SV=1	45.8824	4	5	4	1	85	9.9	10.36						2.38478e+08		4.51701e+08	#VALUE!	#VALUE!	#VALUE!	#VALUE!	#VALUE!	0	#VALUE!	0	5.31	16.21	4
O82797	Proliferating cell nuclear antigen OS=Nicotiana tabacum GN=PCNA PE=2 SV=1	22.7273	4	6	4	1	264	29.3	4.79	5.55344e+07		62162708				4.58294e+07	7.96311e+07	0	#VALUE!	0	#VALUE!	#VALUE!	#VALUE!	0	0	0.668	16.17	4
Q9ZT13	101 kDa heat shock protein OS=Nicotiana tabacum GN=HSP101 PE=2 SV=2	2.53025	3	6	3	1	909	101	6.11			1.07723e+08		129103904			43609149	#VALUE!	#VALUE!	0	#VALUE!	0	#VALUE!	#VALUE!	0	0.136	15.99	3
Q9XIV9	Peroxidase OS=Nicotiana tabacum PE=2 SV=1	11.215	2	5	2	1	321	34.3	9.26	351327580			8.40451e+07	2.62232e+08				0	#VALUE!	#VALUE!	0	0	#VALUE!	#VALUE!	#VALUE!	0.292	15.9	2
Q40592	60S ribosomal protein L10 (Fragment) OS=Nicotiana tabacum GN=RPL10 PE=2 SV=1	31.3333	5	7	5	1	150	16.5	10.78	15051290	103720276		20738431		5.57873e+07		2.03316e+08	0	0	#VALUE!	0	#VALUE!	0	#VALUE!	0	2.511	15.89	5
P41098	60S ribosomal protein L34 OS=Nicotiana tabacum GN=RPL34 PE=2 SV=1	20.8333	2	6	2	1	120	13.7	11.6	46785690		6.93277e+07			140217001		2.34524e+08	0	#VALUE!	0	#VALUE!	#VALUE!	0	#VALUE!	0	2.162	15.86	2
P30360	Probable cinnamyl alcohol dehydrogenase 2 OS=Nicotiana tabacum GN=CAD19 PE=1 SV=1	12.0448	4	5	2	1	357	38.7	5.97								2.74188e+07	#VALUE!	#VALUE!	#VALUE!	#VALUE!	#VALUE!	#VALUE!	#VALUE!	0	0.492	15.49	4
A9YSI8	Auxin-repressed protein OS=Nicotiana tabacum GN=ARP1 PE=2 SV=1	22.7642	2	5	2	1	123	13.3	9.35	67026676	4.69897e+07		76413243		55795873			0	0	#VALUE!	0	#VALUE!	0	#VALUE!	#VALUE!	1.154	15.3	2
Q6JAC7	Hin19 (Fragment) OS=Nicotiana tabacum GN=Hin19 PE=2 SV=1	10.9589	2	7	2	1	219	23.5	10.62	3.5127e+07		6504676		2.09894e+07	5.28409e+06	16550826	3.83562e+07	0	#VALUE!	0	#VALUE!	0	0	0	0	0.359	15.25	2
U3PWQ0	EF2 protein OS=Nicotiana tabacum PE=2 SV=1	19.0083	3	5	3	1	242	27.4	6.18			6.08758e+07						#VALUE!	#VALUE!	0	#VALUE!	#VALUE!	#VALUE!	#VALUE!	#VALUE!	0.668	15.12	3
Q9LLE1	Hexose transporter (Fragment) OS=Nicotiana tabacum GN=pGlcT PE=2 SV=1	6.55431	2	3	2	1	534	56.4	9.29						9.01341e+07		44821722	#VALUE!	#VALUE!	#VALUE!	#VALUE!	#VALUE!	0	#VALUE!	0	0.222	15.07	2
A0A075F9G5	Cysteine proteinase inhibitor OS=Nicotiana tabacum GN=CYS2 PE=2 SV=1	30.8333	3	5	3	1	120	13.1	9.57		4.32181e+07		6.01954e+07		5.58824e+07	426820688		#VALUE!	0	#VALUE!	0	#VALUE!	0	0	#VALUE!	2.981	14.95	3
P51133	Cytochrome b-c1 complex subunit Rieske-3, mitochondrial OS=Nicotiana tabacum PE=2 SV=1	10.4478	3	6	3	1	268	29.2	8.68	64162945				5.0095e+07	8.98202e+07	47904768		0	#VALUE!	#VALUE!	#VALUE!	0	0	0	#VALUE!	0.54	14.87	3
T2D261	Heparanase 1-like protein OS=Nicotiana tabacum GN=GUS2 PE=2 SV=2	8.13309	2	5	2	1	541	60.3	8.18	75121911	27045398	1.42605e+07		31269007			1.58762e+07	0	0	0	#VALUE!	0	#VALUE!	#VALUE!	0	0.179	14.84	2
Q9ZSP4	GrpE protein homolog OS=Nicotiana tabacum GN=GrpE1 PE=2 SV=1	9.699	3	6	3	1	299	33.6	5.52		6.25131e+07			6.50456e+07			7.45492e+07	#VALUE!	0	#VALUE!	#VALUE!	0	#VALUE!	#VALUE!	0	0.468	14.2	3
B6ZLB8	Indole-3-acetamide hydrolase OS=Nicotiana tabacum GN=NtAMI1 PE=2 SV=1	7.76471	2	4	2	1	425	45	5.94	9.07584e+06		5.37239e+07		1.14121e+07				0	#VALUE!	0	#VALUE!	0	#VALUE!	#VALUE!	#VALUE!	0.233	14.19	2
O82030	Histidinol-phosphate aminotransferase, chloroplastic OS=Nicotiana tabacum GN=HPA PE=2 SV=1	6.53753	2	6	2	1	413	46.3	6.46			53366173		9.38377e+06		2.42379e+07	5.50016e+07	#VALUE!	#VALUE!	0	#VALUE!	0	#VALUE!	0	0	0.304	14.06	2
E1AWW9	Ornithine aminotransferase OS=Nicotiana tabacum GN=delta-OAT PE=2 SV=1	13.8365	4	4	4	1	477	52.4	7.9			7.05346e+07			3.09762e+08			#VALUE!	#VALUE!	0	#VALUE!	#VALUE!	0	#VALUE!	#VALUE!	0.407	14.04	4
A0A068JD07	ATP-dependent 6-phosphofructokinase OS=Nicotiana tabacum GN=PFK PE=2 SV=1	5.76208	3	6	3	1	538	59.4	8.16	76644959		1.04454e+08		4.23856e+07	3.55171e+07			0	#VALUE!	0	#VALUE!	0	0	#VALUE!	#VALUE!	0.292	13.83	3
Q42952	Non-specific lipid-transfer protein 1 OS=Nicotiana tabacum GN=LTP1 PE=1 SV=1	22.807	3	6	1	1	114	11.5	8.29		5.01933e+07				1.11598e+08			#VALUE!	0	#VALUE!	#VALUE!	#VALUE!	0	#VALUE!	#VALUE!	1.154	13.81	3
O80363	50S ribosomal protein L17, chloroplastic OS=Nicotiana tabacum GN=RPL17 PE=2 SV=1	19.0244	4	6	4	1	205	22.9	11.19						6.94603e+07		1.22762e+08	#VALUE!	#VALUE!	#VALUE!	#VALUE!	#VALUE!	0	#VALUE!	0	1.61	13.8	4
Q9FXL9	L-galactono-1,4-lactone dehydrogenase OS=Nicotiana tabacum GN=GLDHase PE=2 SV=1	5.79216	2	5	2	1	587	66.6	7.8	30097450		6.25546e+06						0	#VALUE!	0	#VALUE!	#VALUE!	#VALUE!	#VALUE!	#VALUE!	0.136	13.5	2
P93363	Tyrosyl-tRNA synthetase OS=Nicotiana tabacum GN=TyRS PE=2 SV=1	4.90196	2	5	2	1	408	46.1	6.86			1.38238e+08	82806386				1.28657e+08	#VALUE!	#VALUE!	0	0	#VALUE!	#VALUE!	#VALUE!	0	0.222	13.47	2
A0A0K0XR75	Sorting nexin 1-like protein OS=Nicotiana tabacum GN=ATG20 PE=2 SV=1	10.2244	3	6	3	1	401	46.1	7.87	31647866		4.25313e+07		1.34621e+07		1.22238e+07		0	#VALUE!	0	#VALUE!	0	#VALUE!	0	#VALUE!	0.225	13.41	3
Q6IVK3	Putative UDP-glucuronate decarboxylase 3 OS=Nicotiana tabacum PE=2 SV=1	10.5381	4	6	3	1	446	49.8	9.33								2.97541e+07	#VALUE!	#VALUE!	#VALUE!	#VALUE!	#VALUE!	#VALUE!	#VALUE!	0	0.389	13.29	4
A0A0A8WK08	Aquaporin PIP2 8 OS=Nicotiana tabacum PE=2 SV=1	19.0299	2	3	2	1	268	28.6	8.82			6.14475e+07			1.28784e+07		52062535	#VALUE!	#VALUE!	0	#VALUE!	#VALUE!	0	#VALUE!	0	0.778	13.14	2
F8RP79	JOKA2 OS=Nicotiana tabacum PE=2 SV=1	4.03321	2	4	2	1	843	92	5.71	1.01354e+08		4.55606e+07						0	#VALUE!	0	#VALUE!	#VALUE!	#VALUE!	#VALUE!	#VALUE!	0.096	13.09	2
A0A067YF53	Geranylgeranyl diphosphate synthase 1 OS=Nicotiana tabacum GN=GGPS1 PE=2 SV=1	9.56284	5	5	3	1	366	39.6	5.77			9588951					7.86133e+07	#VALUE!	#VALUE!	0	#VALUE!	#VALUE!	#VALUE!	#VALUE!	0	0.65	12.65	5
P27608	Phospho-2-dehydro-3-deoxyheptonate aldolase 1, chloroplastic OS=Nicotiana tabacum GN=DHAPS-1 PE=2 SV=1	8.85609	4	5	4	1	542	59.9	8.47								1.12413e+08	#VALUE!	#VALUE!	#VALUE!	#VALUE!	#VALUE!	#VALUE!	#VALUE!	0	0.365	12.31	4
Q1W0X2	Mitochondrial import receptor-like protein (Fragment) OS=Nicotiana tabacum PE=2 SV=1	16.4894	2	5	2	1	188	20.6	6.79	32702654	2.4083e+07			6.12885e+07				0	0	#VALUE!	#VALUE!	0	#VALUE!	#VALUE!	#VALUE!	0.874	12.25	2
O65856	Glucose-6-phosphate 1-dehydrogenase OS=Nicotiana tabacum PE=2 SV=1	8.16327	4	5	4	1	588	66.8	7.39	1.28849e+07					7.04975e+07		18991650	0	#VALUE!	#VALUE!	#VALUE!	#VALUE!	0	#VALUE!	0	0.292	12.19	4
F2ZAM0	Non-specific lipid-transfer protein OS=Nicotiana tabacum GN=NtLTP3 PE=3 SV=1	19.2982	3	5	1	1	114	11.4	8.48								226875107	#VALUE!	#VALUE!	#VALUE!	#VALUE!	#VALUE!	#VALUE!	#VALUE!	0	1.154	11.88	3
Q6T7E8	Adenylosuccinate synthetase, chloroplastic OS=Nicotiana tabacum GN=PURA PE=2 SV=1	10.099	3	4	3	1	505	55.2	7.65			5.07363e+07					9.22999e+07	#VALUE!	#VALUE!	0	#VALUE!	#VALUE!	#VALUE!	#VALUE!	0	0.322	11.74	3
Q70Z16	Nucleosome assembly protein 1;4 OS=Nicotiana tabacum GN=NAP1;4 PE=1 SV=1	12.3596	2	6	2	1	356	40.7	4.46	1.78081e+08		4.55708e+07			1.51228e+08	2.11695e+07	5.02119e+07	0	#VALUE!	0	#VALUE!	#VALUE!	0	0	0	0.54	11.73	2
Q589Y1	Glycosyltransferase OS=Nicotiana tabacum GN=NtGT5b PE=2 SV=1	12.3711	4	4	2	1	485	54.3	5.71			10908865		1.40009e+07				#VALUE!	#VALUE!	0	#VALUE!	0	#VALUE!	#VALUE!	#VALUE!	0.585	11.57	4
O04397	Ferredoxin--NADP reductase, root-type isozyme, chloroplastic OS=Nicotiana tabacum PE=2 SV=1	7.2	3	5	3	1	375	41.9	8.48	231496932				192961904	125967767		2.96331e+07	0	#VALUE!	#VALUE!	#VALUE!	0	0	#VALUE!	0	0.318	11.56	3
A9ZMJ0	Flavonol synthase OS=Nicotiana tabacum GN=NtFLS PE=2 SV=1	10.9827	2	3	2	1	346	39.1	6.92								3.48468e+07	#VALUE!	#VALUE!	#VALUE!	#VALUE!	#VALUE!	#VALUE!	#VALUE!	0	0.274	11.54	2
Q9ZRD3	NTGP1 OS=Nicotiana tabacum PE=2 SV=1	11.5578	2	4	2	1	199	22.6	7.42	13968947		21324809		8.24493e+06			1.58176e+07	0	#VALUE!	0	#VALUE!	0	#VALUE!	#VALUE!	0	0.334	11.52	2
Q9XEN8	Annexin OS=Nicotiana tabacum GN=Anx3 PE=2 SV=1	9.17722	2	5	2	1	316	35.9	5.53		1.52031e+07		1.50443e+07		17072020		6.86133e+07	#VALUE!	0	#VALUE!	0	#VALUE!	0	#VALUE!	0	0.233	11.43	2
I6XTQ3	Pleiotropic drug resistance transporter 5b OS=Nicotiana tabacum GN=PDR5b PE=2 SV=1	3.73832	3	5	1	1	1498	169.6	8.37			49406164						#VALUE!	#VALUE!	0	#VALUE!	#VALUE!	#VALUE!	#VALUE!	#VALUE!	0.114	11.38	3
C8CJE5	Farnesyl pyrophosphate synthase (Fragment) OS=Nicotiana tabacum GN=fps PE=2 SV=1	8.11966	2	4	1	1	234	27.2	5.38						47370263	42522388		#VALUE!	#VALUE!	#VALUE!	#VALUE!	#VALUE!	0	0	#VALUE!	0.359	11.36	2
Q76CU2	Pleiotropic drug resistance protein 1 OS=Nicotiana tabacum GN=PDR1 PE=2 SV=1	3.76569	3	5	1	1	1434	161.6	6.89					980973740				#VALUE!	#VALUE!	#VALUE!	#VALUE!	0	#VALUE!	#VALUE!	#VALUE!	0.125	11.29	3
P06254	NAD(P)H-quinone oxidoreductase subunit 1, chloroplastic OS=Nicotiana tabacum GN=ndhA PE=3 SV=3	7.62943	2	4	2	1	367	40.6	5.47						7.24074e+07		2.36301e+07	#VALUE!	#VALUE!	#VALUE!	#VALUE!	#VALUE!	0	#VALUE!	0	0.585	11.18	2
O24133	Magnesium-chelatase subunit ChlD, chloroplastic OS=Nicotiana tabacum GN=CHLD PE=2 SV=1	6.72823	4	4	4	1	758	83	6.01								1.25127e+08	#VALUE!	#VALUE!	#VALUE!	#VALUE!	#VALUE!	#VALUE!	#VALUE!	0	0.202	11.1	4
Q8GSC4	DNA topoisomerase 2 OS=Nicotiana tabacum PE=2 SV=1	2.5641	3	5	3	1	1482	166.3	6.79	589899825	2.01516e+08	1.23755e+08		2.08306e+08				0	0	0	#VALUE!	0	#VALUE!	#VALUE!	#VALUE!	0.085	11.05	3
J9XUY3	Kunitz-type protease inhibitor (Fragment) OS=Nicotiana tabacum GN=KTPI PE=2 SV=1	27.8195	3	4	3	1	133	14.9	6.29				3.10598e+08	1.01017e+08				#VALUE!	#VALUE!	#VALUE!	0	0	#VALUE!	#VALUE!	#VALUE!	1.154	11.04	3
Q43794	Glutamate--tRNA ligase, chloroplastic/mitochondrial OS=Nicotiana tabacum PE=2 SV=1	9.49033	4	4	4	1	569	63.3	8.02								1.19936e+08	#VALUE!	#VALUE!	#VALUE!	#VALUE!	#VALUE!	#VALUE!	#VALUE!	0	0.292	11	4
G8FQI5	S-adenosylmethionine decarboxylase (Fragment) OS=Nicotiana tabacum PE=2 SV=1	21.6867	2	4	2	1	249	27	5.44	2.34248e+08		390614503				473370227		0	#VALUE!	0	#VALUE!	#VALUE!	#VALUE!	0	#VALUE!	0.638	10.69	2
A0A0H3U3I7	Geranylgeranyl pyrophosphate synthase 5 OS=Nicotiana tabacum PE=2 SV=1	22.5904	4	4	4	1	332	36.4	6.19								8.4863e+07	#VALUE!	#VALUE!	#VALUE!	#VALUE!	#VALUE!	#VALUE!	#VALUE!	0	0.585	10.49	4
P30956	50S ribosomal protein L28, chloroplastic OS=Nicotiana tabacum GN=RPL28 PE=1 SV=1	24.5033	3	4	3	1	151	16.7	11.21					167063896			2.15672e+08	#VALUE!	#VALUE!	#VALUE!	#VALUE!	0	#VALUE!	#VALUE!	0	0.778	10.46	3
B7X8C9	Centromere specific histone H3 variant OS=Nicotiana tabacum GN=NtCENH3-2 PE=2 SV=1	24.2038	2	4	2	1	157	17.7	11.49	157928689	1.34915e+08				185440207		2.89525e+08	0	0	#VALUE!	#VALUE!	#VALUE!	0	#VALUE!	0	0.778	10.41	2
A0A076L2F8	Beta-amylase OS=Nicotiana tabacum PE=2 SV=1	10.9375	4	4	4	1	576	64.4	6.04			8.11082e+07						#VALUE!	#VALUE!	0	#VALUE!	#VALUE!	#VALUE!	#VALUE!	#VALUE!	0.283	10.03	4
A0A077EPD5	Carotenoid isomerase OS=Nicotiana tabacum GN=CRTISO PE=2 SV=1	4.72855	2	3	2	1	571	61.4	7.88			415613480						#VALUE!	#VALUE!	0	#VALUE!	#VALUE!	#VALUE!	#VALUE!	#VALUE!	0.318	9.95	2
Q03664	Probable glutathione S-transferase OS=Nicotiana tabacum PE=2 SV=1	21.0762	2	3	2	1	223	25.7	6.39			2.75952e+07				4.15816e+07		#VALUE!	#VALUE!	0	#VALUE!	#VALUE!	#VALUE!	0	#VALUE!	0.334	9.94	2
O04892	Cytochrome P450 like_TBP OS=Nicotiana tabacum GN=cTBP PE=2 SV=1	8.49057	2	4	2	1	530	58.9	10.14		1.2101e+08	198400540		221147960				#VALUE!	0	0	#VALUE!	0	#VALUE!	#VALUE!	#VALUE!	0.145	9.77	2
O24126	BYJ15 (Fragment) OS=Nicotiana tabacum PE=2 SV=2	21.7105	2	4	2	1	152	16.9	10.08							3.17187e+08	5.85591e+07	#VALUE!	#VALUE!	#VALUE!	#VALUE!	#VALUE!	#VALUE!	0	0	0.995	9.76	2
Q40482	Cdc2 protein OS=Nicotiana tabacum GN=cdc2 PE=2 SV=1	9.52381	3	4	2	1	294	33.9	7.28		3.48102e+07	2.05154e+07					1.82317e+07	#VALUE!	0	0	#VALUE!	#VALUE!	#VALUE!	#VALUE!	0	0.389	9.71	3
Q42958	Catechol O-methyltransferase OS=Nicotiana tabacum GN=OMT I-a PE=2 SV=1	18.6813	4	4	2	1	364	39.4	5.64			77616402					1.37433e+07	#VALUE!	#VALUE!	0	#VALUE!	#VALUE!	#VALUE!	#VALUE!	0	0.52	9.49	4
D0VEA2	Putative uncharacterized protein (Fragment) OS=Nicotiana tabacum PE=2 SV=1	18.1818	3	4	3	1	253	29.4	9.19					3.21687e+07			17229297	#VALUE!	#VALUE!	#VALUE!	#VALUE!	0	#VALUE!	#VALUE!	0	0.585	9.47	3
Q589Y2	Glycosyltransferase OS=Nicotiana tabacum GN=NtGT5a PE=2 SV=1	10.5155	3	3	1	1	485	54.2	5.62			1.10006e+07						#VALUE!	#VALUE!	0	#VALUE!	#VALUE!	#VALUE!	#VALUE!	#VALUE!	0.413	9.45	3
Q8S939	Putative multiprotein bridging factor 1 OS=Nicotiana tabacum GN=NtMBF1a PE=2 SV=1	24.2857	2	3	2	1	140	15.3	10.04				57870506		1.6817e+07		5.39504e+07	#VALUE!	#VALUE!	#VALUE!	0	#VALUE!	0	#VALUE!	0	0.52	9.22	2
P93400	Phospholipase D alpha 1 OS=Nicotiana tabacum GN=PLD1 PE=2 SV=2	3.09406	2	3	2	1	808	91.9	5.63	6.27437e+06					48939278			0	#VALUE!	#VALUE!	#VALUE!	#VALUE!	0	#VALUE!	#VALUE!	0.089	9.22	2
P12133	NAD(P)H-quinone oxidoreductase subunit H, chloroplastic OS=Nicotiana tabacum GN=ndhH PE=3 SV=1	17.5573	3	5	3	1	393	45.5	5.35			5.37699e+07			7.18538e+07		3.16125e+07	#VALUE!	#VALUE!	0	#VALUE!	#VALUE!	0	#VALUE!	0	0.334	9	3
A0A140G1U0	50S ribosomal protein L20 OS=Nicotiana tabacum GN=rpl20 PE=3 SV=1	16.4062	3	4	3	1	128	15.5	11.77						2.0163e+07		3.6995e+07	#VALUE!	#VALUE!	#VALUE!	#VALUE!	#VALUE!	0	#VALUE!	0	1.154	8.82	3
W0TY26	Sucrose transporter OS=Nicotiana tabacum GN=SUT1 PE=2 SV=1	8.03922	3	4	3	1	510	54.1	9.06						1.41741e+07	1.81629e+07		#VALUE!	#VALUE!	#VALUE!	#VALUE!	#VALUE!	0	0	#VALUE!	0.413	8.8	3
Q07090	Thioredoxin H-type 2 OS=Nicotiana tabacum PE=3 SV=1	16.1017	2	4	2	1	118	13	5.86	1.04808e+09		1896650656	521721014		8.89143e+09			0	#VALUE!	0	0	#VALUE!	0	#VALUE!	#VALUE!	0.778	8.77	2
D7R1S0	Cell wall invertase INV5 (Fragment) OS=Nicotiana tabacum PE=2 SV=1	20.2586	3	3	3	1	232	26	5.35			4.92756e+07				6179660		#VALUE!	#VALUE!	0	#VALUE!	#VALUE!	#VALUE!	0	#VALUE!	0.874	8.63	3
A0A140G1V0	Ribosomal protein S11 OS=Nicotiana tabacum GN=rps11 PE=3 SV=1	17.3913	2	3	2	1	138	14.9	12.28						3.28771e+07		1.80411e+08	#VALUE!	#VALUE!	#VALUE!	#VALUE!	#VALUE!	0	#VALUE!	0	0.778	8.41	2
P09342	Acetolactate synthase 1, chloroplastic OS=Nicotiana tabacum GN=ALS SURA PE=1 SV=1	3.5982	2	3	2	1	667	72.8	6.99	1.40211e+07							1.53476e+07	0	#VALUE!	#VALUE!	#VALUE!	#VALUE!	#VALUE!	#VALUE!	0	0.218	8.4	2
A0A140G1R4	Photosystem I assembly protein Ycf3 OS=Nicotiana tabacum GN=ycf3 PE=3 SV=1	24.4048	3	3	3	1	168	19.5	5.55	7.43512e+06					19022210		19038479	0	#VALUE!	#VALUE!	#VALUE!	#VALUE!	0	#VALUE!	0	0.874	8.4	3
A0A024AXE8	Dihydroflavonol reductase OS=Nicotiana tabacum PE=2 SV=1	19.1358	2	3	2	1	324	35.7	5.86		137305680			165292722				#VALUE!	0	#VALUE!	#VALUE!	0	#VALUE!	#VALUE!	#VALUE!	0.129	8.32	2
A0A1C8FVJ5	Eukaryotic translation initiation factor 2 subunit alpha OS=Nicotiana tabacum GN=eIF2alpha PE=2 SV=1	11.6618	2	3	2	1	343	38.5	5.35						1.7897e+07		3.59326e+07	#VALUE!	#VALUE!	#VALUE!	#VALUE!	#VALUE!	0	#VALUE!	0	0.233	8.18	2
A0A076L2G4	Diphosphomevalonate decarboxylase OS=Nicotiana tabacum PE=2 SV=1	12.201	3	3	3	1	418	46	6.55	1.23344e+08		8.37745e+07						0	#VALUE!	0	#VALUE!	#VALUE!	#VALUE!	#VALUE!	#VALUE!	0.318	8.11	3
Q9XFL2	Peroxidase OS=Nicotiana tabacum GN=PER PE=2 SV=1	15.6442	3	3	3	1	326	37.1	8.66								3.11973e+07	#VALUE!	#VALUE!	#VALUE!	#VALUE!	#VALUE!	#VALUE!	#VALUE!	0	0.438	8.09	3
O82161	Phi-1 protein OS=Nicotiana tabacum GN=phi-1 PE=2 SV=1	7.02875	2	3	2	1	313	33.7	8.84	275831332	51897097							0	0	#VALUE!	#VALUE!	#VALUE!	#VALUE!	#VALUE!	#VALUE!	0.145	8.03	2
A9XG40	Subtilisin-like protease OS=Nicotiana tabacum GN=SBT1.1A PE=2 SV=1	7.03125	3	3	3	1	768	81.1	7.01								2.98592e+07	#VALUE!	#VALUE!	#VALUE!	#VALUE!	#VALUE!	#VALUE!	#VALUE!	0	0.189	7.94	3
K7NF88	Heme oxygenase 1 OS=Nicotiana tabacum GN=HO1 PE=2 SV=1	6.47482	2	4	1	1	278	32	8.41									#VALUE!	#VALUE!	#VALUE!	#VALUE!	#VALUE!	#VALUE!	#VALUE!	#VALUE!	0.222	7.81	2
A0A0M4JNG5	NADH dehydrogenase subunit 7 OS=Nicotiana tabacum GN=nad7 PE=3 SV=1	7.61421	2	3	2	1	394	44.4	7.4	1.22999e+08					6.50731e+07		6.16519e+07	0	#VALUE!	#VALUE!	#VALUE!	#VALUE!	0	#VALUE!	0	0.259	7.7	2
A0A140G1R8	NADH-quinone oxidoreductase subunit C OS=Nicotiana tabacum GN=ndhJ PE=3 SV=1	18.3544	2	4	2	1	158	18.6	6.79		27433434				5.80737e+07	2.84467e+07	4.47443e+07	#VALUE!	0	#VALUE!	#VALUE!	#VALUE!	0	0	0	0.585	7.52	2
E9N732	Glutamyl-tRNA reductase binding protein OS=Nicotiana tabacum GN=GluTRBP1 PE=2 SV=1	11.875	2	2	2	1	320	36.2	6.55					99597476			3.37877e+07	#VALUE!	#VALUE!	#VALUE!	#VALUE!	0	#VALUE!	#VALUE!	0	0.212	7.44	2
V5V1W1	Non-specific lipid-transfer protein OS=Nicotiana tabacum PE=2 SV=1	26.3566	2	3	2	1	129	13.7	8.25	1.45661e+07							3.76364e+07	0	#VALUE!	#VALUE!	#VALUE!	#VALUE!	#VALUE!	#VALUE!	0	0.931	7.42	2
Q40545	Pyruvate kinase isozyme A, chloroplastic OS=Nicotiana tabacum PE=2 SV=1	3.87858	2	3	2	1	593	65.2	5.39	6.03802e+08		3.21493e+07					1.96707e+07	0	#VALUE!	0	#VALUE!	#VALUE!	#VALUE!	#VALUE!	0	0.133	7.38	2
W8SI43	Farnesyl pyrophosphate synthase 1 OS=Nicotiana tabacum PE=2 SV=1	4.98534	2	3	1	1	341	39.5	5.33	226907530								0	#VALUE!	#VALUE!	#VALUE!	#VALUE!	#VALUE!	#VALUE!	#VALUE!	0.259	7.37	2
Q6T6H9	Inosine-5'-phosphate dehydrogenase (Fragment) OS=Nicotiana tabacum GN=guaB PE=2 SV=1	3.5865	2	3	2	1	474	50.6	8.88				5.20089e+07		23284352		1.64451e+07	#VALUE!	#VALUE!	#VALUE!	0	#VALUE!	0	#VALUE!	0	0.233	7.37	2
O50009	Farnesylpyrophosphate synthase (Fragment) OS=Nicotiana tabacum GN=FPPS PE=2 SV=1	24.6377	2	3	1	1	138	16	8.78			312800582						#VALUE!	#VALUE!	0	#VALUE!	#VALUE!	#VALUE!	#VALUE!	#VALUE!	1.154	7.32	2
X5D776	4-diphosphocytidyl-2-C-methyl-D-erythritol kinase (IspE) OS=Nicotiana tabacum PE=2 SV=1	8.31296	3	3	3	1	409	45.1	7.33			2.89233e+07		1.8131e+07			1.39388e+08	#VALUE!	#VALUE!	0	#VALUE!	0	#VALUE!	#VALUE!	0	0.304	7.09	3
Q6RUN7	Ert1 (Fragment) OS=Nicotiana tabacum GN=ERT1 PE=2 SV=1	22.7273	2	3	2	1	88	10	5.1			160271558			7.15018e+07			#VALUE!	#VALUE!	0	#VALUE!	#VALUE!	0	#VALUE!	#VALUE!	0.931	7.06	2
Q8LK65	DNA-binding protein phosphatase 2C OS=Nicotiana tabacum GN=DBP1 PE=2 SV=1	10.1562	2	3	2	1	384	42.2	5.02		1.38026e+09			1099291244	5.28972e+07			#VALUE!	0	#VALUE!	#VALUE!	0	0	#VALUE!	#VALUE!	0.186	6.92	2
A0A077DCL8	Phosphoenolpyruvate carboxykinase OS=Nicotiana tabacum PE=2 SV=1	6.49547	2	3	2	1	662	73.5	7.02			77884534		739014215			76306347	#VALUE!	#VALUE!	0	#VALUE!	0	#VALUE!	#VALUE!	0	0.125	6.88	2
D2KWM9	Trehalase OS=Nicotiana tabacum GN=NtTRE PE=2 SV=1	5.17241	2	2	2	1	580	65.7	5.6	63986181		45525048						0	#VALUE!	0	#VALUE!	#VALUE!	#VALUE!	#VALUE!	#VALUE!	0.136	6.74	2
A0A076L4P6	Importin subunit alpha OS=Nicotiana tabacum PE=2 SV=1	4.92424	2	2	2	1	528	58.1	5.38			119687754			1.96686e+07			#VALUE!	#VALUE!	0	#VALUE!	#VALUE!	0	#VALUE!	#VALUE!	0.186	6.67	2
A4PF91	Repressor of silencing 3 OS=Nicotiana tabacum GN=NtROS3 PE=2 SV=1	4.33213	2	2	2	1	1662	185.1	6.64			1.64456e+09						#VALUE!	#VALUE!	0	#VALUE!	#VALUE!	#VALUE!	#VALUE!	#VALUE!	0.026	6.61	2
A0A0E3T971	NBS resistance protein RGA35 (Fragment) OS=Nicotiana tabacum PE=4 SV=1	9.74729	2	3	2	1	277	31.8	5.47	131525545						5.80739e+07	1.26981e+08	0	#VALUE!	#VALUE!	#VALUE!	#VALUE!	#VALUE!	0	0	0.259	6.56	2
A0A067YEL0	Zeta-carotene desaturase OS=Nicotiana tabacum GN=ZDS PE=2 SV=1	4.59184	2	2	2	1	588	64.7	8.12						14531426		5.71783e+07	#VALUE!	#VALUE!	#VALUE!	#VALUE!	#VALUE!	0	#VALUE!	0	0.172	6.42	2
Q04065	Catechol O-methyltransferase OS=Nicotiana tabacum GN=OMT I-b PE=2 SV=1	10.7143	3	3	1	1	364	39.3	6.05	4.48852e+06								0	#VALUE!	#VALUE!	#VALUE!	#VALUE!	#VALUE!	#VALUE!	#VALUE!	0.35	6.32	3
Q8RVG0	Protein phosphatase 2C OS=Nicotiana tabacum GN=pp2C PE=2 SV=2	7.93269	2	2	2	1	416	45.5	5.64	146028761								0	#VALUE!	#VALUE!	#VALUE!	#VALUE!	#VALUE!	#VALUE!	#VALUE!	0.212	6.14	2
B3Y562	Jasmonate ZIM-domain protein 2 OS=Nicotiana tabacum GN=NtJAZ2 PE=2 SV=1	15.4341	2	3	2	1	311	32.3	8.51			44970723			246093272		24198794	#VALUE!	#VALUE!	0	#VALUE!	#VALUE!	0	#VALUE!	0	0.334	6.01	2
Q6T7E9	Adenylosuccinate lyase OS=Nicotiana tabacum GN=purB PE=2 SV=1	9.40959	2	2	2	1	542	60.8	7.05			67778847				280769665		#VALUE!	#VALUE!	0	#VALUE!	#VALUE!	#VALUE!	0	#VALUE!	0.155	5.91	2
Q70G33	Hydroxycinnamoyl CoA quinate transferase OS=Nicotiana tabacum GN=hqt PE=2 SV=1	7.56881	2	2	2	1	436	48.4	7.53			1.41761e+07						#VALUE!	#VALUE!	0	#VALUE!	#VALUE!	#VALUE!	#VALUE!	#VALUE!	0.233	5.82	2
V9LXH7	PHV HD-ZIPIII OS=Nicotiana tabacum GN=PHV PE=2 SV=1	7.71056	2	2	2	1	843	92.4	6.13								1.45889e+08	#VALUE!	#VALUE!	#VALUE!	#VALUE!	#VALUE!	#VALUE!	#VALUE!	0	0.101	5.82	2
Q8L7Z8	Glutamate/malate translocator OS=Nicotiana tabacum GN=DiT2 PE=2 SV=1	4.45969	2	2	2	1	583	62.1	9.54			7.99263e+06					79381698	#VALUE!	#VALUE!	0	#VALUE!	#VALUE!	#VALUE!	#VALUE!	0	0.233	5.64	2
A0A068JDA3	Endoglucanase OS=Nicotiana tabacum GN=Cel3 PE=2 SV=1	10.0486	2	5	2	1	617	68.5	8.56	2.81457e+08				415994484		92432028		0	#VALUE!	#VALUE!	#VALUE!	0	#VALUE!	0	#VALUE!	0.172	5.63	2
Q8H0H5	Putative uncharacterized protein A20 OS=Nicotiana tabacum GN=A20 PE=2 SV=1	8.22873	2	2	2	1	717	78.5	5.59			7.23086e+07						#VALUE!	#VALUE!	0	#VALUE!	#VALUE!	#VALUE!	#VALUE!	#VALUE!	0.108	5.6	2
Q9FXT1	Elicitor inducible protein OS=Nicotiana tabacum GN=EIG-J7 PE=2 SV=1	14.6893	2	2	2	1	177	19.6	5.76		1.11423e+08							#VALUE!	0	#VALUE!	#VALUE!	#VALUE!	#VALUE!	#VALUE!	#VALUE!	0.668	5.5	2
A0A077D9R7	L-lactate dehydrogenase OS=Nicotiana tabacum PE=2 SV=1	9.14286	2	2	2	1	350	37.9	7.02							5.32274e+07	1.82485e+07	#VALUE!	#VALUE!	#VALUE!	#VALUE!	#VALUE!	#VALUE!	0	0	0.259	5.49	2
Q8GSM7	Shikimate O-hydroxycinnamoyltransferase OS=Nicotiana tabacum GN=HST PE=1 SV=1	4.82759	2	2	2	1	435	48.2	6.29			4.31575e+07			1.493e+07			#VALUE!	#VALUE!	0	#VALUE!	#VALUE!	0	#VALUE!	#VALUE!	0.245	5.39	2
Q1W0X1	Serine/threonine kinase (Fragment) OS=Nicotiana tabacum PE=2 SV=1	33.7209	2	4	2	1	172	18.9	9.88	118138875		754967172					1.55562e+08	0	#VALUE!	0	#VALUE!	#VALUE!	#VALUE!	#VALUE!	0	0.874	5.39	2
A0A0K0XQY3	Serine/threonine-protein kinase OS=Nicotiana tabacum GN=ATG1b PE=2 SV=1	8.64714	2	2	2	1	717	79.6	6.58	2.97754e+07				305687226				0	#VALUE!	#VALUE!	#VALUE!	0	#VALUE!	#VALUE!	#VALUE!	0.093	5.26	2
Q589X7	Acyltransferase-like protein OS=Nicotiana tabacum GN=acyl3b PE=2 SV=1	7.06402	2	2	2	1	453	50.1	6.68			74866848		1.06915e+08				#VALUE!	#VALUE!	0	#VALUE!	0	#VALUE!	#VALUE!	#VALUE!	0.202	5.24	2
A0A076L1Z3	Beta-amylase OS=Nicotiana tabacum PE=2 SV=1	8.92193	2	2	2	1	538	59.2	5.88	46778248		3.43458e+07						0	#VALUE!	0	#VALUE!	#VALUE!	#VALUE!	#VALUE!	#VALUE!	0.141	5.22	2
A0A140G1Y2	Protein Ycf2 OS=Nicotiana tabacum GN=ycf2 PE=3 SV=1	3.28947	3	3	3	1	2280	266.6	8.38			1.2552e+08						#VALUE!	#VALUE!	0	#VALUE!	#VALUE!	#VALUE!	#VALUE!	#VALUE!	0.049	5.17	3
A0A140G1Q3	DNA-directed RNA polymerase subunit OS=Nicotiana tabacum GN=rpoC1 PE=3 SV=1	4.65116	2	2	2	1	688	79.2	8.68							9.42173e+07		#VALUE!	#VALUE!	#VALUE!	#VALUE!	#VALUE!	#VALUE!	0	#VALUE!	0.103	5.05	2
Q75WV4	N protein (Fragment) OS=Nicotiana tabacum GN=N PE=2 SV=1	4.87589	2	2	1	1	1128	129.7	6.73								34921016	#VALUE!	#VALUE!	#VALUE!	#VALUE!	#VALUE!	#VALUE!	#VALUE!	0	0.064	5.01	2
A0A0C4Y311	Nicotiana tabacum cultivar SR1 cystathionine gamma synthase 1 mRNA OS=Nicotiana tabacum PE=2 SV=1	6.51769	2	2	2	1	537	57.9	6.62	116612876		6.17699e+07						0	#VALUE!	0	#VALUE!	#VALUE!	#VALUE!	#VALUE!	#VALUE!	0.155	5.01	2
A0A067ZT21	Rac5-interacting sub-apical pollen tube protein OS=Nicotiana tabacum GN=Risap PE=2 SV=1	8.16667	2	2	2	1	600	68.2	5.45	1.01266e+08		370168208						0	#VALUE!	0	#VALUE!	#VALUE!	#VALUE!	#VALUE!	#VALUE!	0.119	4.98	2
Q42953	Alcohol dehydrogenase (Fragment) OS=Nicotiana tabacum GN=tobADH1 PE=2 SV=1	5.80475	2	2	2	1	379	41.3	7.05			3.27249e+07						#VALUE!	#VALUE!	0	#VALUE!	#VALUE!	#VALUE!	#VALUE!	#VALUE!	0.222	4.96	2
Q8L6J1	DNA-directed RNA polymerase 3B, chloroplastic OS=Nicotiana tabacum GN=RPOT3-TOM PE=2 SV=2	6.03889	2	2	2	1	977	111.5	9.22									#VALUE!	#VALUE!	#VALUE!	#VALUE!	#VALUE!	#VALUE!	#VALUE!	#VALUE!	0.042	4.89	2
A0A024AXF1	Pyrophosphate--fructose 6-phosphate 1-phosphotransferase subunit alpha OS=Nicotiana tabacum GN=PFP-ALPHA PE=2 SV=1	4.22078	2	2	2	1	616	67.1	7.21			1.92386e+07					3.58086e+07	#VALUE!	#VALUE!	0	#VALUE!	#VALUE!	#VALUE!	#VALUE!	0	0.133	4.85	2
A0A0K0XR60	Autophagy-related protein 3 OS=Nicotiana tabacum GN=ATG3 PE=2 SV=1	9.55414	2	2	2	1	314	35.6	4.82	4.41428e+07								0	#VALUE!	#VALUE!	#VALUE!	#VALUE!	#VALUE!	#VALUE!	#VALUE!	0.245	4.85	2
P93709	Glycosyltransferase OS=Nicotiana tabacum GN=JIGT PE=2 SV=1	3.85439	2	2	2	1	467	53	6.07			7.6296e+07						#VALUE!	#VALUE!	0	#VALUE!	#VALUE!	#VALUE!	#VALUE!	#VALUE!	0.202	4.79	2
O48543	Adenyl cyclase OS=Nicotiana tabacum GN=Axi 141 PE=2 SV=1	8.12808	2	2	2	1	406	45.8	9.25					8.7718e+07		2.11566e+07		#VALUE!	#VALUE!	#VALUE!	#VALUE!	0	#VALUE!	0	#VALUE!	0.222	4.76	2
A0A0K0XR24	Autophagy-related protein 9 OS=Nicotiana tabacum GN=ATG9 PE=2 SV=1	4.66744	2	2	2	1	857	98.9	6.8	8.80988e+07							2.2138e+08	0	#VALUE!	#VALUE!	#VALUE!	#VALUE!	#VALUE!	#VALUE!	0	0.093	4.64	2
Q40543	Protein-serine/threonine kinase OS=Nicotiana tabacum PE=2 SV=1	12.7962	2	2	2	1	422	47	8.9			1486640768						#VALUE!	#VALUE!	0	#VALUE!	#VALUE!	#VALUE!	#VALUE!	#VALUE!	0.233	4.58	2
I7F8X2	MAP kinase OS=Nicotiana tabacum GN=MPK16 PE=2 SV=1	12.4706	2	3	1	1	425	47.8	9.44		3.48102e+07					188830796	8.1433e+06	#VALUE!	0	#VALUE!	#VALUE!	#VALUE!	#VALUE!	0	0	0.202	4.48	2
P93389	Phosphate/phosphoenolpyruvate translocator OS=Nicotiana tabacum GN=TABPPT8 PE=2 SV=1	12.439	2	3	2	1	410	44.7	9.77			3.65796e+08		2.44876e+08				#VALUE!	#VALUE!	0	#VALUE!	0	#VALUE!	#VALUE!	#VALUE!	0.292	4.46	2
B6VRE8	Phenylcoumaran benzylic ether reductase OS=Nicotiana tabacum GN=TP7 PE=2 SV=1	8.76623	2	2	2	1	308	34	6.33					5.18466e+07			4.5478e+07	#VALUE!	#VALUE!	#VALUE!	#VALUE!	0	#VALUE!	#VALUE!	0	0.222	4.45	2
A0A075F1V2	Ubiquitin-conjugating enzyme E2 variant 1B-like protein OS=Nicotiana tabacum GN=Suv PE=2 SV=1	6.09756	2	2	2	1	164	18.6	5.02	2.73998e+08		9.47602e+06						0	#VALUE!	0	#VALUE!	#VALUE!	#VALUE!	#VALUE!	#VALUE!	0.668	4.37	2
A0A076L1Z5	Remorin 2 OS=Nicotiana tabacum PE=2 SV=1	10.9195	2	2	2	1	174	19.1	8.81	3.96003e+07								0	#VALUE!	#VALUE!	#VALUE!	#VALUE!	#VALUE!	#VALUE!	#VALUE!	0.359	4.35	2
E1U7Y2	Type 2 histone deacetylase a OS=Nicotiana tabacum GN=HD2a PE=2 SV=1	10.1695	2	2	2	1	295	32	4.86					55349172	1.5883e+09			#VALUE!	#VALUE!	#VALUE!	#VALUE!	0	0	#VALUE!	#VALUE!	0.292	4.31	2
Q6TBQ2	Glycinamide ribonucleotide synthetase OS=Nicotiana tabacum PE=2 SV=1	9.12621	2	2	2	1	515	54.7	5.99			27154985		4.90039e+08				#VALUE!	#VALUE!	0	#VALUE!	0	#VALUE!	#VALUE!	#VALUE!	0.155	4.29	2
Q3LHS9	DNA polymerase OS=Nicotiana tabacum GN=NtpolI-like2 PE=2 SV=1	2.95139	2	2	2	1	1152	128.7	8.25			12677695				6.73914e+08		#VALUE!	#VALUE!	0	#VALUE!	#VALUE!	#VALUE!	0	#VALUE!	0	4.28	2
Q14TE3	Serine palmitpoyltransferase subunit2 OS=Nicotiana tabacum GN=NtLCB2 PE=2 SV=1	6.74847	2	2	2	1	489	54.1	8.48	4.17087e+07				1.45942e+09				0	#VALUE!	#VALUE!	#VALUE!	0	#VALUE!	#VALUE!	#VALUE!	0.166	4.25	2
Q43799	Beta-fructosidase (Beta-fructofuranosidase) OS=Nicotiana tabacum GN=Ntbfruc1 PE=2 SV=1	3.44828	2	2	2	1	580	65.8	9.09	60291848			2.30744e+07					0	#VALUE!	#VALUE!	0	#VALUE!	#VALUE!	#VALUE!	#VALUE!	0.145	4.19	2
F8V2P1	Cellulose synthase OS=Nicotiana tabacum GN=CesA1 PE=2 SV=1	2.65811	2	2	2	1	1091	122.5	7.5			2.64496e+08						#VALUE!	#VALUE!	0	#VALUE!	#VALUE!	#VALUE!	#VALUE!	#VALUE!	0.073	3.88	2
Q14TB0	Mitogen-activated protein kinase 2 OS=Nicotiana tabacum GN=NtMEK2 PE=2 SV=1	6.97051	2	2	2	1	373	41.2	8.73	1.46896e+07								0	#VALUE!	#VALUE!	#VALUE!	#VALUE!	#VALUE!	#VALUE!	#VALUE!	0.245	3.86	2
Q8L6J5	DNA-directed RNA polymerase 1B, mitochondrial OS=Nicotiana tabacum GN=RPOT1-TOM PE=2 SV=2	6.78643	2	2	2	1	1002	113.5	8.51			2.47508e+09		345739765				#VALUE!	#VALUE!	0	#VALUE!	0	#VALUE!	#VALUE!	#VALUE!	0.087	3.29	2
A0A0K0XR11	Serine/threonine-protein kinase OS=Nicotiana tabacum GN=VPS15 PE=2 SV=1	3.35052	2	2	2	1	1552	173	6.76			73683481		1.4389e+07				#VALUE!	#VALUE!	0	#VALUE!	0	#VALUE!	#VALUE!	#VALUE!	0.028	2.54	2
O49047	Flavanone 3-hydroxylase OS=Nicotiana tabacum PE=2 SV=1	10.628	2	3	2	1	621	70.3	5.39						181344647		224592255	#VALUE!	#VALUE!	#VALUE!	#VALUE!	#VALUE!	0	#VALUE!	0	0.113	2.37	2
